# Supplementary material for: Revision of the genus Cenophengus LeConte, 1881 (Coleoptera, Phengodidae), with the description of four new species, new geographic records and a new synonymy
Source: Zookeys. 2021 Nov 4;1068:73–148. doi: 10.3897/zookeys.1068.70295 (PMC8585861; doi:10.3897/zookeys.1068.70295)
Supplement: XML Treatment for Cenophengus [file zookeys.1068.70295-treatment1.xml]

<!DOCTYPE tp:taxon-treatment
  PUBLIC "-//TaxonX//DTD Taxonomic Treatment Publishing DTD v0 20100105//EN" "tax-treatment-NSO.dtd">
<tp:taxon-treatment xmlns:tp="http://www.plazi.org/taxpub"><tp:treatment-meta><kwd-group><label>Taxon classification</label><kwd><named-content xmlns:xlink="http://www.w3.org/1999/xlink" content-type="kingdom">Animalia</named-content></kwd><kwd><named-content xmlns:xlink="http://www.w3.org/1999/xlink" content-type="order">Coleoptera</named-content></kwd><kwd><named-content xmlns:xlink="http://www.w3.org/1999/xlink" content-type="family">Phengodidae</named-content></kwd></kwd-group><mixed-citation publication-type="journal"><person-group><name><surname>Vega-Badillo</surname><given-names>Viridiana</given-names></name><name><surname>Morrone</surname><given-names>Juan J.</given-names></name><name><surname>Zaragoza-Caballero</surname><given-names>Santiago</given-names></name></person-group><article-title>Revision of the genus <italic><tp:taxon-name><tp:taxon-name-part taxon-name-part-type="genus" reg="Cenophengus">Cenophengus</tp:taxon-name-part></tp:taxon-name></italic> LeConte, 1881 (<tp:taxon-name><tp:taxon-name-part taxon-name-part-type="order">Coleoptera</tp:taxon-name-part></tp:taxon-name>, <tp:taxon-name><tp:taxon-name-part taxon-name-part-type="family">Phengodidae</tp:taxon-name-part></tp:taxon-name>), with the description of four new species, new geographic records and a new synonymy</article-title><source>Zookeys</source><day>04</day><month>11</month><year>2021</year><volume>1068</volume><fpage>73</fpage><lpage>148</lpage><pub-id pub-id-type="doi">10.3897/zookeys.1068.70295</pub-id></mixed-citation></tp:treatment-meta><tp:nomenclature><tp:taxon-name>
            <object-id xmlns:xlink="http://www.w3.org/1999/xlink" content-type="arpha" xlink:type="simple">2038E342-D78B-57D6-AB69-71749763B094</object-id>
            <tp:taxon-name-part taxon-name-part-type="genus" reg="Cenophengus">Cenophengus</tp:taxon-name-part>
          </tp:taxon-name><tp:taxon-authority>LeConte, 1881</tp:taxon-authority></tp:nomenclature><tp:treatment-sec sec-type="type species" id="SECID0EEBAE"><title>Type species.</title><p><italic><tp:taxon-name><tp:taxon-name-part taxon-name-part-type="genus" reg="Cenophengus">Cenophengus</tp:taxon-name-part><tp:taxon-name-part taxon-name-part-type="species" reg="debilis">debilis</tp:taxon-name-part></tp:taxon-name></italic> LeConte, 1881</p></tp:treatment-sec><tp:treatment-sec sec-type="diagnosis" id="SECID0EVBAE"><title>Diagnosis.</title><p>Body 2.8–16.0 mm long; interantennal distance less than or equal to the scape length; antennae with 12 antennomeres, antennomeres 4 to 11 each with two symmetrical rami, 1.5 to 3 times longer than the respective antennomere; mandibles long, thin and crossed; maxillary palpi 4-segmented, last segment securiform; labial palpi 2-segmented; two separated tentorial pits and gula with two sutures; pronotum longer than wide, anterior edge rounded, sides almost straight; each elytron 2.8 to 5.4 times longer than wide, leaving the last 3 abdominal segments exposed; tarsomeres simple, without ventral combs; claws simple, without any teeth; wing with radial cell closed, RP reaching half or length less than half of MP1+2; and aedeagus with parameres slightly widened towards the mid-length, apex toothed mesad.</p></tp:treatment-sec><tp:treatment-sec sec-type="redescription" id="SECID0E1BAE"><title>Redescription.</title><p><bold>Male.</bold> Body length 2.8–16.0 mm; maximum body width 0.44–2.0 mm (pronotum). <bold><italic>Head</italic>.</bold> Surface of vertex concave, wider than long, with posterior margin posteriorly convergent, usually partially covered by pronotum, integument smooth (without microsculpture) or chagreened (with isodiametric microscuplture); antennae 2 to 3 times the pronotum; antennae with 12 antennomeres, antennomeres 4 to 11 each with two long, antennomeres 12 lanceolate; symmetrical antennal rami, 1.5 to 3 times longer than antennomere; eyes hemispherical, finely faceted, 1/2 to 3/4 as long as head in lateral view, laterally projected in dorsal view; surface of vertex survace slightly concave between eyes, with a declivity between antennae, interantennal distance less than or equal length of antennomere 1; clypeus bilobed, partially or totally sclerotised, wider than long; mandibles long and thin, projected and crossed, pointed forward obliquely from head; maxillary palpi with four palpomeres, palpomere 2, 0.5 to 1.5 times as long as 3, palpomere 3 twice as long as 1, palpomere 4 securiform, 3 times as long as 3, twice as long as wide; labial palpi with two palpomeres, short, palpomere 2, twice to 5 times as long as 1, not covered by mandibles, last palpomere spindle-shaped; two separated tentorial pits (in the middle of the head in ventral view) and gula with two sutures. <bold><italic>Thorax</italic>.</bold> Pronotum as long as or longer than wide, integument smooth or chagreened, coarsely punctured, anterior margin convex in dorsal view, posterior edge convex with a small median notch or not, sides almost straight, anterior angles rounded, posterior angles rounded or acute; prosternal anterior margin sinuate; scutellum triangular, narrowed distally; each elytron 2.8 to 5.4 times wider than long, leaving the last 3 abdominal segments exposed, apex slightly swollen in dorsal view; hind wings with radial cell closed, r4 vein present or absent (if present: without touching the RP and the radial cell or touching the RP and the radial cell) , r3 vein present or absent, RP up to half as long as MP1+2, medial field may or may not contain seven main veins: MP3, MP4, CuA, CuA2, CuA3+4, AA1+2 and AA3+4; AA and AP3+4 well-marked to vestigial and cubito-anal cell open or closed; legs increasing in length posterad, tarsomeres simple without ventral combs, tarsomeres 1 and 2 of the prothoracic legs similar in length, tarsomere 3 shorter, tarsomeres 1, 2 and 3 of meso- and metathoracic legs decreasing in length, fourth tarsomere of all legs 1/3 as long as fifth; claws simple, without any teeth. <bold><italic>Abdomen</italic>.</bold> Eight sternites visible, sternite 7 with sides subparallel, posterior margin sinuate; sternite 8 rhomboidal, with posterior margin notched; aedeagus with phallobase entirely sclerotised; median lobe cylindrical, rounded apically; flagellum not encircling median lobe at rest, about 1.5 times longer than median lobe; parameres symmetrical in dorsal view, slightly widened towards the middle, toothed on mesal side pre-apically, with long bristles separated by a distance at least 0.2 setae lengths.</p><table-wrap id="T1" position="float" orientation="portrait"><label>Table 1.</label><caption><p>Species of the genus <italic><tp:taxon-name><tp:taxon-name-part taxon-name-part-type="genus" reg="Cenophengus">Cenophengus</tp:taxon-name-part></tp:taxon-name></italic>. Country of origin of the species. Holotype: acronym of the collections where the holotype is deposited.</p></caption><table id="TID0EECDI" rules="all"><tbody><tr><th rowspan="1" colspan="1">Species</th><th rowspan="1" colspan="1">Author</th><th rowspan="1" colspan="1">Country</th><th rowspan="1" colspan="1">Holotype</th></tr><tr><td rowspan="1" colspan="1">
                    <italic><tp:taxon-name><tp:taxon-name-part taxon-name-part-type="genus" reg="Cenophengus">C.</tp:taxon-name-part><tp:taxon-name-part taxon-name-part-type="species" reg="baios">baios</tp:taxon-name-part></tp:taxon-name></italic>
                  </td><td rowspan="1" colspan="1">
                    <xref ref-type="bibr" rid="B21">Zaragoza-Caballero 2003</xref>
                  </td><td rowspan="1" colspan="1">Mexico</td><td rowspan="1" colspan="1">
                    <named-content xmlns:xlink="http://www.w3.org/1999/xlink" content-type="dwc:institutional_code" xlink:type="simple">CNIN</named-content>
                  </td></tr><tr><td rowspan="1" colspan="1">
                    <italic><tp:taxon-name><tp:taxon-name-part taxon-name-part-type="genus" reg="Cenophengus">C.</tp:taxon-name-part><tp:taxon-name-part taxon-name-part-type="species" reg="brunneus">brunneus</tp:taxon-name-part></tp:taxon-name></italic>
                  </td><td rowspan="1" colspan="1">
                    <xref ref-type="bibr" rid="B13">Wittmer 1976</xref>
                  </td><td rowspan="1" colspan="1">Mexico</td><td rowspan="1" colspan="1">
                    <named-content xmlns:xlink="http://www.w3.org/1999/xlink" content-type="dwc:institutional_code" xlink:type="simple">NMNH</named-content>
                  </td></tr><tr><td rowspan="1" colspan="1">
                    <italic><tp:taxon-name><tp:taxon-name-part taxon-name-part-type="genus" reg="Cenophengus">C.</tp:taxon-name-part><tp:taxon-name-part taxon-name-part-type="species" reg="ciceroi">ciceroi</tp:taxon-name-part></tp:taxon-name></italic>
                  </td><td rowspan="1" colspan="1">
                    <xref ref-type="bibr" rid="B14">Wittmer 1981</xref>
                  </td><td rowspan="1" colspan="1">USA</td><td rowspan="1" colspan="1">
                    <named-content xmlns:xlink="http://www.w3.org/1999/xlink" content-type="dwc:institutional_code" xlink:type="simple">NMNH</named-content>
                  </td></tr><tr><td rowspan="1" colspan="1">
                    <italic><tp:taxon-name><tp:taxon-name-part taxon-name-part-type="genus" reg="Cenophengus">C.</tp:taxon-name-part><tp:taxon-name-part taxon-name-part-type="species" reg="cuicatlaensis">cuicatlaensis</tp:taxon-name-part></tp:taxon-name></italic>
                  </td><td rowspan="1" colspan="1">
                    <xref ref-type="bibr" rid="B22">Zaragoza-Caballero 2008</xref>
                  </td><td rowspan="1" colspan="1">Mexico</td><td rowspan="1" colspan="1">
                    <named-content xmlns:xlink="http://www.w3.org/1999/xlink" content-type="dwc:institutional_code" xlink:type="simple">CNIN</named-content>
                  </td></tr><tr><td rowspan="1" colspan="1">
                    <italic><tp:taxon-name><tp:taxon-name-part taxon-name-part-type="genus" reg="Cenophengus">C.</tp:taxon-name-part><tp:taxon-name-part taxon-name-part-type="species" reg="debilis">debilis</tp:taxon-name-part></tp:taxon-name></italic>
                  </td><td rowspan="1" colspan="1">
                    <xref ref-type="bibr" rid="B6">LeConte 1881</xref>
                  </td><td rowspan="1" colspan="1">USA</td><td rowspan="1" colspan="1">
                    <abbrev xmlns:xlink="http://www.w3.org/1999/xlink" content-type="institution" xlink:title="Museum of Comparative Zoology Collection Harvard University, Boston, USA" id="ABBRID0E5IAE" xlink:type="simple">MCZ</abbrev>
                  </td></tr><tr><td rowspan="1" colspan="1"><italic><tp:taxon-name><tp:taxon-name-part taxon-name-part-type="genus" reg="Cenophengus">C.</tp:taxon-name-part><tp:taxon-name-part taxon-name-part-type="species" reg="gardunoi">gardunoi</tp:taxon-name-part></tp:taxon-name></italic> sp. nov.</td><td rowspan="1" colspan="1">This work</td><td rowspan="1" colspan="1">Mexico</td><td rowspan="1" colspan="1">
                    <named-content xmlns:xlink="http://www.w3.org/1999/xlink" content-type="dwc:institutional_code" xlink:type="simple">CNIN</named-content>
                  </td></tr><tr><td rowspan="1" colspan="1">
                    <italic><tp:taxon-name><tp:taxon-name-part taxon-name-part-type="genus" reg="Cenophengus">C.</tp:taxon-name-part><tp:taxon-name-part taxon-name-part-type="species" reg="gorhami">gorhami</tp:taxon-name-part></tp:taxon-name></italic>
                  </td><td rowspan="1" colspan="1">
                    <xref ref-type="bibr" rid="B18">Zaragoza-Caballero 1986</xref>
                  </td><td rowspan="1" colspan="1">Mexico</td><td rowspan="1" colspan="1">
                    <named-content xmlns:xlink="http://www.w3.org/1999/xlink" content-type="dwc:institutional_code" xlink:type="simple">NMNH</named-content>
                  </td></tr><tr><td rowspan="1" colspan="1">
                    <italic><tp:taxon-name><tp:taxon-name-part taxon-name-part-type="genus" reg="Cenophengus">C.</tp:taxon-name-part><tp:taxon-name-part taxon-name-part-type="species" reg="hnogamui">hnogamui</tp:taxon-name-part></tp:taxon-name></italic>
                  </td><td rowspan="1" colspan="1">Vega-Badillo et al. 2021</td><td rowspan="1" colspan="1">Mexico</td><td rowspan="1" colspan="1">
                    <named-content xmlns:xlink="http://www.w3.org/1999/xlink" content-type="dwc:institutional_code" xlink:type="simple">CNIN</named-content>
                  </td></tr><tr><td rowspan="1" colspan="1">
                    <italic><tp:taxon-name><tp:taxon-name-part taxon-name-part-type="genus" reg="Cenophengus">C.</tp:taxon-name-part><tp:taxon-name-part taxon-name-part-type="species" reg="howdeni">howdeni</tp:taxon-name-part></tp:taxon-name></italic>
                  </td><td rowspan="1" colspan="1">
                    <xref ref-type="bibr" rid="B18">Zaragoza-Caballero 1986</xref>
                  </td><td rowspan="1" colspan="1">Mexico</td><td rowspan="1" colspan="1">
                    <named-content xmlns:xlink="http://www.w3.org/1999/xlink" content-type="dwc:institutional_code" xlink:type="simple">CNIN</named-content>
                  </td></tr><tr><td rowspan="1" colspan="1">
                    <italic><tp:taxon-name><tp:taxon-name-part taxon-name-part-type="genus" reg="Cenophengus">C.</tp:taxon-name-part><tp:taxon-name-part taxon-name-part-type="species" reg="hautulcoensis">hautulcoensis</tp:taxon-name-part></tp:taxon-name></italic>
                  </td><td rowspan="1" colspan="1">
                    <xref ref-type="bibr" rid="B22">Zaragoza-Caballero 2008</xref>
                  </td><td rowspan="1" colspan="1">Mexico</td><td rowspan="1" colspan="1">
                    <named-content xmlns:xlink="http://www.w3.org/1999/xlink" content-type="dwc:institutional_code" xlink:type="simple">CNIN</named-content>
                  </td></tr><tr><td rowspan="1" colspan="1">
                    <italic><tp:taxon-name><tp:taxon-name-part taxon-name-part-type="genus" reg="Cenophengus">C.</tp:taxon-name-part><tp:taxon-name-part taxon-name-part-type="species" reg="kikapu">kikapu</tp:taxon-name-part></tp:taxon-name></italic>
                  </td><td rowspan="1" colspan="1">Vega-Badillo et al. 2021</td><td rowspan="1" colspan="1">Mexico</td><td rowspan="1" colspan="1">
                    <named-content xmlns:xlink="http://www.w3.org/1999/xlink" content-type="dwc:institutional_code" xlink:type="simple">CNIN</named-content>
                  </td></tr><tr><td rowspan="1" colspan="1">
                    <italic><tp:taxon-name><tp:taxon-name-part taxon-name-part-type="genus" reg="Cenophengus">C.</tp:taxon-name-part><tp:taxon-name-part taxon-name-part-type="species" reg="longicollis">longicollis</tp:taxon-name-part></tp:taxon-name></italic>
                  </td><td rowspan="1" colspan="1">
                    <xref ref-type="bibr" rid="B13">Wittmer 1976</xref>
                  </td><td rowspan="1" colspan="1">USA and Mexico</td><td rowspan="1" colspan="1">
                    <named-content xmlns:xlink="http://www.w3.org/1999/xlink" content-type="dwc:institutional_code" xlink:type="simple">FMNH</named-content>
                  </td></tr><tr><td rowspan="1" colspan="1">
                    <italic><tp:taxon-name><tp:taxon-name-part taxon-name-part-type="genus" reg="Cenophengus">C.</tp:taxon-name-part><tp:taxon-name-part taxon-name-part-type="species" reg="magnus">magnus</tp:taxon-name-part></tp:taxon-name></italic>
                  </td><td rowspan="1" colspan="1">
                    <xref ref-type="bibr" rid="B19">Zaragoza-Caballero 1988</xref>
                  </td><td rowspan="1" colspan="1">Mexico</td><td rowspan="1" colspan="1">CUIC</td></tr><tr><td rowspan="1" colspan="1">
                    <italic><tp:taxon-name><tp:taxon-name-part taxon-name-part-type="genus" reg="Cenophengus">C.</tp:taxon-name-part><tp:taxon-name-part taxon-name-part-type="species" reg="major">major</tp:taxon-name-part></tp:taxon-name></italic>
                  </td><td rowspan="1" colspan="1">
                    <xref ref-type="bibr" rid="B13">Wittmer 1976</xref>
                  </td><td rowspan="1" colspan="1">Mexico</td><td rowspan="1" colspan="1">
                    <named-content xmlns:xlink="http://www.w3.org/1999/xlink" content-type="dwc:institutional_code" xlink:type="simple">AMNH</named-content>
                  </td></tr><tr><td rowspan="1" colspan="1">
                    <italic><tp:taxon-name><tp:taxon-name-part taxon-name-part-type="genus" reg="Cenophengus">C.</tp:taxon-name-part><tp:taxon-name-part taxon-name-part-type="species" reg="marmoratus">marmoratus</tp:taxon-name-part></tp:taxon-name></italic>
                  </td><td rowspan="1" colspan="1">
                    <xref ref-type="bibr" rid="B13">Wittmer 1976</xref>
                  </td><td rowspan="1" colspan="1">Mexico</td><td rowspan="1" colspan="1">
                    <named-content xmlns:xlink="http://www.w3.org/1999/xlink" content-type="dwc:institutional_code" xlink:type="simple">NMNH</named-content>
                  </td></tr><tr><td rowspan="1" colspan="1">
                    <italic><tp:taxon-name><tp:taxon-name-part taxon-name-part-type="genus" reg="Cenophengus">C.</tp:taxon-name-part><tp:taxon-name-part taxon-name-part-type="species" reg="mboi">mboi</tp:taxon-name-part></tp:taxon-name></italic>
                  </td><td rowspan="1" colspan="1">Vega-Badillo et al. 2021</td><td rowspan="1" colspan="1">Mexico</td><td rowspan="1" colspan="1">
                    <named-content xmlns:xlink="http://www.w3.org/1999/xlink" content-type="dwc:institutional_code" xlink:type="simple">CNIN</named-content>
                  </td></tr><tr><td rowspan="1" colspan="1">
                    <italic><tp:taxon-name><tp:taxon-name-part taxon-name-part-type="genus" reg="Cenophengus">C.</tp:taxon-name-part><tp:taxon-name-part taxon-name-part-type="species" reg="mumui">mumui</tp:taxon-name-part></tp:taxon-name></italic>
                  </td><td rowspan="1" colspan="1">Vega-Badillo et al. 2021</td><td rowspan="1" colspan="1">Mexico</td><td rowspan="1" colspan="1">
                    <named-content xmlns:xlink="http://www.w3.org/1999/xlink" content-type="dwc:institutional_code" xlink:type="simple">CNIN</named-content>
                  </td></tr><tr><td rowspan="1" colspan="1">
                    <italic><tp:taxon-name><tp:taxon-name-part taxon-name-part-type="genus" reg="Cenophengus">C.</tp:taxon-name-part><tp:taxon-name-part taxon-name-part-type="species" reg="munizi">munizi</tp:taxon-name-part></tp:taxon-name></italic>
                  </td><td rowspan="1" colspan="1">
                    <xref ref-type="bibr" rid="B22">Zaragoza-Caballero 2008</xref>
                  </td><td rowspan="1" colspan="1">Mexico</td><td rowspan="1" colspan="1">
                    <named-content xmlns:xlink="http://www.w3.org/1999/xlink" content-type="dwc:institutional_code" xlink:type="simple">CNIN</named-content>
                  </td></tr><tr><td rowspan="1" colspan="1">
                    <italic><tp:taxon-name><tp:taxon-name-part taxon-name-part-type="genus" reg="Cenophengus">C.</tp:taxon-name-part><tp:taxon-name-part taxon-name-part-type="species" reg="niger">niger</tp:taxon-name-part></tp:taxon-name></italic>
                  </td><td rowspan="1" colspan="1">
                    <xref ref-type="bibr" rid="B15">Wittmer 1986</xref>
                  </td><td rowspan="1" colspan="1">Costa Rica</td><td rowspan="1" colspan="1">
                    <named-content xmlns:xlink="http://www.w3.org/1999/xlink" content-type="dwc:institutional_code" xlink:type="simple">NHMB</named-content>
                  </td></tr><tr><td rowspan="1" colspan="1">
                    <italic><tp:taxon-name><tp:taxon-name-part taxon-name-part-type="genus" reg="Cenophengus">C.</tp:taxon-name-part><tp:taxon-name-part taxon-name-part-type="species" reg="pallidus">pallidus</tp:taxon-name-part></tp:taxon-name></italic>
                  </td><td rowspan="1" colspan="1">
                    <xref ref-type="bibr" rid="B7">Schaeffer 1904</xref>
                  </td><td rowspan="1" colspan="1">USA</td><td rowspan="1" colspan="1">NHMUK</td></tr><tr><td rowspan="1" colspan="1">
                    <italic><tp:taxon-name><tp:taxon-name-part taxon-name-part-type="genus" reg="Cenophengus">C.</tp:taxon-name-part><tp:taxon-name-part taxon-name-part-type="species" reg="pedregalensis">pedregalensis</tp:taxon-name-part></tp:taxon-name></italic>
                  </td><td rowspan="1" colspan="1">
                    <xref ref-type="bibr" rid="B16">Zaragoza-Caballero1975</xref>
                  </td><td rowspan="1" colspan="1">Mexico</td><td rowspan="1" colspan="1">
                    <named-content xmlns:xlink="http://www.w3.org/1999/xlink" content-type="dwc:institutional_code" xlink:type="simple">CNIN</named-content>
                  </td></tr><tr><td rowspan="1" colspan="1">
                    <italic><tp:taxon-name><tp:taxon-name-part taxon-name-part-type="genus" reg="Cenophengus">C.</tp:taxon-name-part><tp:taxon-name-part taxon-name-part-type="species" reg="punctatissimus">punctatissimus</tp:taxon-name-part></tp:taxon-name></italic>
                  </td><td rowspan="1" colspan="1">
                    <xref ref-type="bibr" rid="B13">Wittmer 1976</xref>
                  </td><td rowspan="1" colspan="1">Mexico</td><td rowspan="1" colspan="1">
                    <named-content xmlns:xlink="http://www.w3.org/1999/xlink" content-type="dwc:institutional_code" xlink:type="simple">NMNH</named-content>
                  </td></tr><tr><td rowspan="1" colspan="1"><italic><tp:taxon-name><tp:taxon-name-part taxon-name-part-type="genus" reg="Cenophengus">C.</tp:taxon-name-part><tp:taxon-name-part taxon-name-part-type="species" reg="saasil">saasil</tp:taxon-name-part></tp:taxon-name></italic> sp. nov.</td><td rowspan="1" colspan="1">This work</td><td rowspan="1" colspan="1">Honduras</td><td rowspan="1" colspan="1">
                    <named-content xmlns:xlink="http://www.w3.org/1999/xlink" content-type="dwc:institutional_code" xlink:type="simple">CBG</named-content>
                  </td></tr><tr><td rowspan="1" colspan="1">
                    <italic><tp:taxon-name><tp:taxon-name-part taxon-name-part-type="genus" reg="Cenophengus">C.</tp:taxon-name-part><tp:taxon-name-part taxon-name-part-type="species" reg="sonoraensis">sonoraensis</tp:taxon-name-part></tp:taxon-name></italic>
                  </td><td rowspan="1" colspan="1">
                    <xref ref-type="bibr" rid="B22">Zaragoza-Caballero 2008</xref>
                  </td><td rowspan="1" colspan="1">Mexico</td><td rowspan="1" colspan="1">
                    <named-content xmlns:xlink="http://www.w3.org/1999/xlink" content-type="dwc:institutional_code" xlink:type="simple">CNIN</named-content>
                  </td></tr><tr><td rowspan="1" colspan="1"><italic><tp:taxon-name><tp:taxon-name-part taxon-name-part-type="genus" reg="Cenophengus">C.</tp:taxon-name-part><tp:taxon-name-part taxon-name-part-type="species" reg="tsiik">tsiik</tp:taxon-name-part></tp:taxon-name></italic> sp. nov.</td><td rowspan="1" colspan="1">This work</td><td rowspan="1" colspan="1">Belize</td><td rowspan="1" colspan="1">
                    <named-content xmlns:xlink="http://www.w3.org/1999/xlink" content-type="dwc:institutional_code" xlink:type="simple">NMNH</named-content>
                  </td></tr><tr><td rowspan="1" colspan="1">
                    <italic><tp:taxon-name><tp:taxon-name-part taxon-name-part-type="genus" reg="Cenophengus">C.</tp:taxon-name-part><tp:taxon-name-part taxon-name-part-type="species" reg="tupae">tupae</tp:taxon-name-part></tp:taxon-name></italic>
                  </td><td rowspan="1" colspan="1">Vega-Badillo et al. 2021</td><td rowspan="1" colspan="1">Mexico</td><td rowspan="1" colspan="1">
                    <named-content xmlns:xlink="http://www.w3.org/1999/xlink" content-type="dwc:institutional_code" xlink:type="simple">CNIN</named-content>
                  </td></tr><tr><td rowspan="1" colspan="1">
                    <italic><tp:taxon-name><tp:taxon-name-part taxon-name-part-type="genus" reg="Cenophengus">C.</tp:taxon-name-part><tp:taxon-name-part taxon-name-part-type="species" reg="villae">villae</tp:taxon-name-part></tp:taxon-name></italic>
                  </td><td rowspan="1" colspan="1">
                    <xref ref-type="bibr" rid="B17">Zaragoza-Caballero 1984</xref>
                  </td><td rowspan="1" colspan="1">Mexico</td><td rowspan="1" colspan="1">
                    <named-content xmlns:xlink="http://www.w3.org/1999/xlink" content-type="dwc:institutional_code" xlink:type="simple">CNIN</named-content>
                  </td></tr><tr><td rowspan="1" colspan="1">
                    <italic><tp:taxon-name><tp:taxon-name-part taxon-name-part-type="genus" reg="Cenophengus">C.</tp:taxon-name-part><tp:taxon-name-part taxon-name-part-type="species" reg="wittmeri">wittmeri</tp:taxon-name-part></tp:taxon-name></italic>
                  </td><td rowspan="1" colspan="1">
                    <xref ref-type="bibr" rid="B17">Zaragoza-Caballero 1984</xref>
                  </td><td rowspan="1" colspan="1">Mexico</td><td rowspan="1" colspan="1">
                    <named-content xmlns:xlink="http://www.w3.org/1999/xlink" content-type="dwc:institutional_code" xlink:type="simple">CNIN</named-content>
                  </td></tr><tr><td rowspan="1" colspan="1">
                    <italic><tp:taxon-name><tp:taxon-name-part taxon-name-part-type="genus" reg="Cenophengus">C.</tp:taxon-name-part><tp:taxon-name-part taxon-name-part-type="species" reg="xiinbali">xiinbali</tp:taxon-name-part></tp:taxon-name></italic>
                  </td><td rowspan="1" colspan="1">Vega-Badillo et al. 2021</td><td rowspan="1" colspan="1">Guatemala</td><td rowspan="1" colspan="1">
                    <named-content xmlns:xlink="http://www.w3.org/1999/xlink" content-type="dwc:institutional_code" xlink:type="simple">CNIN</named-content>
                  </td></tr><tr><td rowspan="1" colspan="1"><italic><tp:taxon-name><tp:taxon-name-part taxon-name-part-type="genus" reg="Cenophengus">C.</tp:taxon-name-part><tp:taxon-name-part taxon-name-part-type="species" reg="zuritai">zuritai</tp:taxon-name-part></tp:taxon-name></italic> sp. nov.</td><td rowspan="1" colspan="1">This work</td><td rowspan="1" colspan="1">Costa Rica</td><td rowspan="1" colspan="1">
                    <named-content xmlns:xlink="http://www.w3.org/1999/xlink" content-type="dwc:institutional_code" xlink:type="simple">NMNH</named-content>
                  </td></tr></tbody></table></table-wrap></tp:treatment-sec><tp:treatment-sec sec-type="Female and immature stages" id="SECID0EKDAG"><title>Female and immature stages.</title><p>Unknown.</p></tp:treatment-sec><tp:treatment-sec sec-type="remarks" id="SECID0EPDAG"><title>Remarks.</title><p><italic><tp:taxon-name><tp:taxon-name-part taxon-name-part-type="genus" reg="Cenophengus">Cenophengus</tp:taxon-name-part></tp:taxon-name></italic> is morphologically similar to <italic><tp:taxon-name><tp:taxon-name-part taxon-name-part-type="genus" reg="Cleicosta">Cleicosta</tp:taxon-name-part></tp:taxon-name></italic>: both genera exhibit separated tentorial pits, vertical frons and simple tarsomeres. Additionally, in <italic><tp:taxon-name><tp:taxon-name-part taxon-name-part-type="genus" reg="Cenophengus">Cenophengus</tp:taxon-name-part></tp:taxon-name></italic>, the pronotum is rectangular and each elytron leaving the last 3 abdominal segments exposed, in <italic><tp:taxon-name><tp:taxon-name-part taxon-name-part-type="genus" reg="Cleicosta">Cleicosta</tp:taxon-name-part></tp:taxon-name></italic> pronotum, it is subquadrate in shape (slightly wider than long) and each elytron is short, leaving the last 5 abdominal segments exposed. Other important characteristics in <italic><tp:taxon-name><tp:taxon-name-part taxon-name-part-type="genus" reg="Cenophengus">Cenophengus</tp:taxon-name-part></tp:taxon-name></italic> are of the parameres of the aedeagus: symmetrical in dorsal view, slightly widened towards the middle, apex with spines mesad; in <italic><tp:taxon-name><tp:taxon-name-part taxon-name-part-type="genus" reg="Cleicosta">Cleicosta</tp:taxon-name-part></tp:taxon-name></italic>, parameres narrowing slightly after middle towards apex, apex without spines.</p><sec sec-type="Key to the species of Cenophengus" id="SECID0E6EAG"><title>Key to the species of <italic><tp:taxon-name><tp:taxon-name-part taxon-name-part-type="genus" reg="Cenophengus">Cenophengus</tp:taxon-name-part></tp:taxon-name></italic></title><table-wrap content-type="key" position="anchor" orientation="portrait"><table id="TID0EZHAC" rules="all"><tbody><tr><td rowspan="1" colspan="1">1</td><td rowspan="1" colspan="1">Pronotum as long as wide; integument smooth</td><td rowspan="1" colspan="1">
                      <bold>2</bold>
                    </td></tr><tr><td rowspan="1" colspan="1">–</td><td rowspan="1" colspan="1">Pronotum longer than wide; integument chagreend or smooth</td><td rowspan="1" colspan="1">
                      <bold>5</bold>
                    </td></tr><tr><td rowspan="1" colspan="1">2</td><td rowspan="1" colspan="1">Interocular distance 1.5 times longer than eye width in dorsal view; posterior angles of pronutum rounded (Fig. <xref ref-type="fig" rid="F10">10D</xref>), almost inconspicous; branches of anterior cubital veins (CuA) of the hind wing present (Fig. <xref ref-type="fig" rid="F10">10E</xref>)</td><td rowspan="1" colspan="1">
                      <bold><italic><tp:taxon-name><tp:taxon-name-part taxon-name-part-type="genus" reg="Cenophengus">C.</tp:taxon-name-part><tp:taxon-name-part taxon-name-part-type="species" reg="hnogamui">hnogamui</tp:taxon-name-part></tp:taxon-name></italic> Vega-Badillo et al. 2021 (Fig. <xref ref-type="fig" rid="F10">10</xref>)</bold>
                    </td></tr><tr><td rowspan="1" colspan="1">–</td><td rowspan="1" colspan="1">Interocular distance twice or longer than eye width; posterior angles of pronutum acute (Fig. <xref ref-type="fig" rid="F12">12D</xref>); branches of anterior cubital veins (CuA) of hind wing absent (Fig. <xref ref-type="fig" rid="F12">12E</xref>)</td><td rowspan="1" colspan="1">
                      <bold>3</bold>
                    </td></tr><tr><td rowspan="1" colspan="1">3</td><td rowspan="1" colspan="1">Body length not exceeding 3 mm; eyes circular in lateral view; posterior radial vein (RP) absent in hind wing</td><td rowspan="1" colspan="1">
                      <bold><italic><tp:taxon-name><tp:taxon-name-part taxon-name-part-type="genus" reg="Cenophengus">C.</tp:taxon-name-part><tp:taxon-name-part taxon-name-part-type="species" reg="huatulcoensis">huatulcoensis</tp:taxon-name-part></tp:taxon-name></italic> Zaragoza-Caballero, 2008 (Fig. <xref ref-type="fig" rid="F12">12</xref>)</bold>
                    </td></tr><tr><td rowspan="1" colspan="1">–</td><td rowspan="1" colspan="1">Body longer than 3 mm; eyes oval in lateral view (Fig. <xref ref-type="fig" rid="F21">21C</xref>); posterior radial vein (RP) present in hind wing</td><td rowspan="1" colspan="1">
                      <bold>4</bold>
                    </td></tr><tr><td rowspan="1" colspan="1">4</td><td rowspan="1" colspan="1">Interocular distance 2.0–2.3 times longer than eye width; terminal maxillary palpomere shorter than preceding three combined</td><td rowspan="1" colspan="1">
                      <bold><italic><tp:taxon-name><tp:taxon-name-part taxon-name-part-type="genus" reg="Cenophengus">C.</tp:taxon-name-part><tp:taxon-name-part taxon-name-part-type="species" reg="munizi">munizi</tp:taxon-name-part></tp:taxon-name></italic> Zaragoza-Caballero, 2008 (Fig. <xref ref-type="fig" rid="F21">21</xref>)</bold>
                    </td></tr><tr><td rowspan="1" colspan="1">–</td><td rowspan="1" colspan="1">Interocular distance 2.5 times eye width; terminal maxillary palpomere as long as preceding three combined</td><td rowspan="1" colspan="1">
                      <bold><italic><tp:taxon-name><tp:taxon-name-part taxon-name-part-type="genus" reg="Cenophengus">C.</tp:taxon-name-part><tp:taxon-name-part taxon-name-part-type="species" reg="mumui">mumui</tp:taxon-name-part></tp:taxon-name></italic> Vega-Badillo et al. 2021 (Fig. <xref ref-type="fig" rid="F20">20</xref>)</bold>
                    </td></tr><tr><td rowspan="1" colspan="1">5</td><td rowspan="1" colspan="1">Integument smooth</td><td rowspan="1" colspan="1">
                      <bold>6</bold>
                    </td></tr><tr><td rowspan="1" colspan="1">–</td><td rowspan="1" colspan="1">Integument chagreened</td><td rowspan="1" colspan="1">
                      <bold>9</bold>
                    </td></tr><tr><td rowspan="1" colspan="1">6</td><td rowspan="1" colspan="1">Body length not exceeding 5 mm</td><td rowspan="1" colspan="1">
                      <bold>7</bold>
                    </td></tr><tr><td rowspan="1" colspan="1">–</td><td rowspan="1" colspan="1">Body length longer than 10 mm</td><td rowspan="1" colspan="1">
                      <bold>8</bold>
                    </td></tr><tr><td rowspan="1" colspan="1">7</td><td rowspan="1" colspan="1">Body pale brown; pronotum monochrome; antennal rami as long as respective antennomere; branching of anterior cubital veins (CuA) absent in hind wing; aedeagus with three teeth at the inner apex of paramere</td><td rowspan="1" colspan="1">
                      <bold><italic><tp:taxon-name><tp:taxon-name-part taxon-name-part-type="genus" reg="Cenophengus">C.</tp:taxon-name-part><tp:taxon-name-part taxon-name-part-type="species" reg="baios">baios</tp:taxon-name-part></tp:taxon-name></italic> Zaragoza-Caballero, 2003 (Fig. <xref ref-type="fig" rid="F4">4</xref>)</bold>
                    </td></tr><tr><td rowspan="1" colspan="1">–</td><td rowspan="1" colspan="1">Body darker brown; pronotum bicoloured; antennal rami 1.5 times as long as respective antennomere; anterior cubital veins (CuA) branched into CuA 1, CuA 2, CuA 3+4; aedeagus with one spine at the inner apex of paramere</td><td rowspan="1" colspan="1">
                      <bold><italic><tp:taxon-name><tp:taxon-name-part taxon-name-part-type="genus" reg="Cenophengus">C.</tp:taxon-name-part><tp:taxon-name-part taxon-name-part-type="species" reg="debilis">debilis</tp:taxon-name-part></tp:taxon-name></italic> LeConte, 1881 (Fig. <xref ref-type="fig" rid="F2">2</xref>)</bold>
                    </td></tr><tr><td rowspan="1" colspan="1">8</td><td rowspan="1" colspan="1">Each elytron 4.0 times as long as wide; r3 vein absent</td><td rowspan="1" colspan="1">
                      <bold><italic><tp:taxon-name><tp:taxon-name-part taxon-name-part-type="genus" reg="Cenophengus">C.</tp:taxon-name-part><tp:taxon-name-part taxon-name-part-type="species" reg="magnus">magnus</tp:taxon-name-part></tp:taxon-name></italic> Zaragoza-Caballero, 1988 (Fig. <xref ref-type="fig" rid="F15">15</xref>)</bold>
                    </td></tr><tr><td rowspan="1" colspan="1">–</td><td rowspan="1" colspan="1">Each elytron 4.5 times as long as wide; r3 vein present</td><td rowspan="1" colspan="1">
                      <bold><italic><tp:taxon-name><tp:taxon-name-part taxon-name-part-type="genus" reg="Cenophengus">C.</tp:taxon-name-part><tp:taxon-name-part taxon-name-part-type="species" reg="major">major</tp:taxon-name-part></tp:taxon-name></italic> Wittmer, 1976 (Fig. <xref ref-type="fig" rid="F16">16</xref>)</bold>
                    </td></tr><tr><td rowspan="1" colspan="1">9</td><td rowspan="1" colspan="1">Antennae short (less than twice the length of the pronotum)</td><td rowspan="1" colspan="1">
                      <bold>10</bold>
                    </td></tr><tr><td rowspan="1" colspan="1">–</td><td rowspan="1" colspan="1">Antennae long (more than twice the length of pronotum)</td><td rowspan="1" colspan="1">
                      <bold>20</bold>
                    </td></tr><tr><td rowspan="1" colspan="1">10</td><td rowspan="1" colspan="1">Body pale brown or yellow; eyes 3/4 as long as head in lateral view</td><td rowspan="1" colspan="1">
                      <bold>11</bold>
                    </td></tr><tr><td rowspan="1" colspan="1">–</td><td rowspan="1" colspan="1">Body brown or dark brown with pronotum yellow-orange; eyes 1/2 or 3/4 as long as head in lateral view</td><td rowspan="1" colspan="1">
                      <bold>14</bold>
                    </td></tr><tr><td rowspan="1" colspan="1">11</td><td rowspan="1" colspan="1">Each elytron 3.0 to 3.5 times as long as wide</td><td rowspan="1" colspan="1">
                      <bold>12</bold>
                    </td></tr><tr><td rowspan="1" colspan="1">–</td><td rowspan="1" colspan="1">Each elytron 4.0 times as long as wide</td><td rowspan="1" colspan="1">
                      <bold><italic><tp:taxon-name><tp:taxon-name-part taxon-name-part-type="genus" reg="Cenophengus">C.</tp:taxon-name-part><tp:taxon-name-part taxon-name-part-type="species" reg="sonoraensis">sonoraensis</tp:taxon-name-part></tp:taxon-name></italic> Zaragoza-Caballero, 2008 (Fig. <xref ref-type="fig" rid="F27">27</xref>)</bold>
                    </td></tr><tr><td rowspan="1" colspan="1">12</td><td rowspan="1" colspan="1">Body yellow; interocular distance 1.5 times eye width; terminal maxillary palpomere as long as the preceding three combined</td><td rowspan="1" colspan="1">
                      <bold>13</bold>
                    </td></tr><tr><td rowspan="1" colspan="1">–</td><td rowspan="1" colspan="1">Body pale brown; interocular distance 2.0 times eye width; terminal maxillary palpomere shorter than preceding three combined</td><td rowspan="1" colspan="1">
                      <bold><italic><tp:taxon-name><tp:taxon-name-part taxon-name-part-type="genus" reg="Cenophengus">C.</tp:taxon-name-part><tp:taxon-name-part taxon-name-part-type="species" reg="gorhami">gorhami</tp:taxon-name-part></tp:taxon-name></italic> Zaragoza-Callero, 1986 (Fig. <xref ref-type="fig" rid="F9">9</xref>)</bold>
                    </td></tr><tr><td rowspan="1" colspan="1">13</td><td rowspan="1" colspan="1">Pronotal disc without groove along mid-line</td><td rowspan="1" colspan="1">
                      <bold><italic><tp:taxon-name><tp:taxon-name-part taxon-name-part-type="genus" reg="Cenophengus">C.</tp:taxon-name-part><tp:taxon-name-part taxon-name-part-type="species" reg="pallidus">pallidus</tp:taxon-name-part></tp:taxon-name></italic> Schaeffer, 1904 (Fig. <xref ref-type="fig" rid="F23">23</xref>)</bold>
                    </td></tr><tr><td rowspan="1" colspan="1">–</td><td rowspan="1" colspan="1">Pronotal disc with groove along mid-line</td><td rowspan="1" colspan="1">
                      <bold><italic><tp:taxon-name><tp:taxon-name-part taxon-name-part-type="genus" reg="Cenophengus">C.</tp:taxon-name-part><tp:taxon-name-part taxon-name-part-type="species" reg="ciceroi">ciceroi</tp:taxon-name-part></tp:taxon-name></italic> Wittmer, 1981 (Fig. <xref ref-type="fig" rid="F6">6</xref>)</bold>
                    </td></tr><tr><td rowspan="1" colspan="1">14</td><td rowspan="1" colspan="1">Body dark brown with pronotum yellow-orange; eyes 3/4 as long as head in lateral view</td><td rowspan="1" colspan="1">
                      <bold>15</bold>
                    </td></tr><tr><td rowspan="1" colspan="1">–</td><td rowspan="1" colspan="1">Body entirely dark brown; eyes 1/2 as long as head in lateral view</td><td rowspan="1" colspan="1">
                      <bold>16</bold>
                    </td></tr><tr><td rowspan="1" colspan="1">15</td><td rowspan="1" colspan="1">Interocular distance twice as long as eye width (Fig. <xref ref-type="fig" rid="F13">13C</xref>); antennomere 1 longer than next two combined</td><td rowspan="1" colspan="1">
                      <bold><italic><tp:taxon-name><tp:taxon-name-part taxon-name-part-type="genus" reg="Cenophengus">C.</tp:taxon-name-part><tp:taxon-name-part taxon-name-part-type="species" reg="kikapu">kikapu</tp:taxon-name-part></tp:taxon-name></italic> Vega-Badillo et al. 2021 (Fig. <xref ref-type="fig" rid="F13">13</xref>)</bold>
                    </td></tr><tr><td rowspan="1" colspan="1">–</td><td rowspan="1" colspan="1">Interocular distance 3.5 times eye width (Fig. <xref ref-type="fig" rid="F14">14C</xref>); antennomere 1, 1.7 times longer than next two combined</td><td rowspan="1" colspan="1">
                      <bold><italic><tp:taxon-name><tp:taxon-name-part taxon-name-part-type="genus" reg="Cenophengus">C.</tp:taxon-name-part><tp:taxon-name-part taxon-name-part-type="species" reg="longicollis">longicollis</tp:taxon-name-part></tp:taxon-name></italic> Wittmer, 1976 (Fig. <xref ref-type="fig" rid="F14">14</xref>)</bold>
                    </td></tr><tr><td rowspan="1" colspan="1">16</td><td rowspan="1" colspan="1">Interocular distance 2.5 times width of eye; 4<sup>th</sup> (terminal) maxillary palpomere longer than preceding three combined</td><td rowspan="1" colspan="1">
                      <bold><italic><tp:taxon-name><tp:taxon-name-part taxon-name-part-type="genus" reg="Cenophengus">C.</tp:taxon-name-part><tp:taxon-name-part taxon-name-part-type="species" reg="cuicatlaensis">cuicatlaensis</tp:taxon-name-part></tp:taxon-name></italic> Zaragoza-Caballero, 2008 (Fig. <xref ref-type="fig" rid="F7">7</xref>)</bold>
                    </td></tr><tr><td rowspan="1" colspan="1">–</td><td rowspan="1" colspan="1">Interocular distance 3.0 or more than 3 times width of eye; 4<sup>th</sup> maxillary palpomere shorter or equal to preceding three combined</td><td rowspan="1" colspan="1">
                      <bold>17</bold>
                    </td></tr><tr><td rowspan="1" colspan="1">17</td><td rowspan="1" colspan="1">Antennomere 1 is longer than antennomeres 2 and 3 combined; 4<sup>th</sup> (terminal) maxillary palpomere shorter than preceding three combined</td><td rowspan="1" colspan="1">
                      <bold><italic><tp:taxon-name><tp:taxon-name-part taxon-name-part-type="genus" reg="Cenophengus">C.</tp:taxon-name-part><tp:taxon-name-part taxon-name-part-type="species" reg="tsiik">tsiik</tp:taxon-name-part></tp:taxon-name></italic> sp. nov. (Fig. <xref ref-type="fig" rid="F28">28</xref>)</bold>
                    </td></tr><tr><td rowspan="1" colspan="1">–</td><td rowspan="1" colspan="1">Antennomere 1 as long as antennomeres 2 and 3 combined; 4<sup>th</sup> (terminal) maxillary palpomere equal to preceding three combined</td><td rowspan="1" colspan="1">
                      <bold>18</bold>
                    </td></tr><tr><td rowspan="1" colspan="1">18</td><td rowspan="1" colspan="1">Interocular distance 3.5 to 4.0 times eye width</td><td rowspan="1" colspan="1">
                      <bold>19</bold>
                    </td></tr><tr><td rowspan="1" colspan="1">–</td><td rowspan="1" colspan="1">Interocular distance 3.0 times eye width</td><td rowspan="1" colspan="1">
                      <bold><italic><tp:taxon-name><tp:taxon-name-part taxon-name-part-type="genus" reg="Cenophengus">C.</tp:taxon-name-part><tp:taxon-name-part taxon-name-part-type="species" reg="niger">niger</tp:taxon-name-part></tp:taxon-name></italic> Wittmer, 1986 (Fig. <xref ref-type="fig" rid="F22">22</xref>)</bold>
                    </td></tr><tr><td rowspan="1" colspan="1">19</td><td rowspan="1" colspan="1">Pronotal disc without longitudinal carina</td><td rowspan="1" colspan="1">
                      <bold><italic><tp:taxon-name><tp:taxon-name-part taxon-name-part-type="genus" reg="Cenophengus">C.</tp:taxon-name-part><tp:taxon-name-part taxon-name-part-type="species" reg="brunneus">brunneus</tp:taxon-name-part></tp:taxon-name></italic> Wittmer, 1976 (Fig. <xref ref-type="fig" rid="F5">5</xref>)</bold>
                    </td></tr><tr><td rowspan="1" colspan="1">–</td><td rowspan="1" colspan="1">Pronotal disc with a longitudinal carina in posterior portion of pronotum strongly visible, with a length that does not reach the median length of the pronotum</td><td rowspan="1" colspan="1">
                      <bold><italic><tp:taxon-name><tp:taxon-name-part taxon-name-part-type="genus" reg="Cenophengus">C.</tp:taxon-name-part><tp:taxon-name-part taxon-name-part-type="species" reg="villae">villae</tp:taxon-name-part></tp:taxon-name></italic> Zaragoza-Caballero, 1984 (Fig. <xref ref-type="fig" rid="F30">30</xref>)</bold>
                    </td></tr><tr><td rowspan="1" colspan="1">20</td><td rowspan="1" colspan="1">Body length not exceeding 6 mm</td><td rowspan="1" colspan="1">
                      <bold>21</bold>
                    </td></tr><tr><td rowspan="1" colspan="1">–</td><td rowspan="1" colspan="1">Body longer than 9 mm</td><td rowspan="1" colspan="1">
                      <bold>22</bold>
                    </td></tr><tr><td rowspan="1" colspan="1">21</td><td rowspan="1" colspan="1">Body brown, except antennae yellow-brown; interocular distance twice eye width; antennomere 1 longer than antennomeres 2 and 3 combined</td><td rowspan="1" colspan="1">
                      <bold><italic><tp:taxon-name><tp:taxon-name-part taxon-name-part-type="genus" reg="Cenophengus">C.</tp:taxon-name-part><tp:taxon-name-part taxon-name-part-type="species" reg="tupae">tupae</tp:taxon-name-part></tp:taxon-name></italic> Vega-Badillo et al. 2021 (Fig. <xref ref-type="fig" rid="F29">29</xref>)</bold>
                    </td></tr><tr><td rowspan="1" colspan="1">–</td><td rowspan="1" colspan="1">Body brown, yellowish mandibles with darker tips; interocular distance 3.0 times eye width; antennomere 1 shorter than antennomeres 2 and 3 combined</td><td rowspan="1" colspan="1">
                      <bold><italic><tp:taxon-name><tp:taxon-name-part taxon-name-part-type="genus" reg="Cenophengus">C.</tp:taxon-name-part><tp:taxon-name-part taxon-name-part-type="species" reg="howdeni">howdeni</tp:taxon-name-part></tp:taxon-name></italic> Zaragoza-Caballero, 1986 (Fig. <xref ref-type="fig" rid="F11">11</xref>)</bold>
                    </td></tr><tr><td rowspan="1" colspan="1">22</td><td rowspan="1" colspan="1">Interocular distance at most twice eye width</td><td rowspan="1" colspan="1">
                      <bold>23</bold>
                    </td></tr><tr><td rowspan="1" colspan="1">–</td><td rowspan="1" colspan="1">Interocular distance more than twice eye width</td><td rowspan="1" colspan="1">
                      <bold>26</bold>
                    </td></tr><tr><td rowspan="1" colspan="1">23</td><td rowspan="1" colspan="1">Body orange, except antennae, abdomen, hind wings and legs dark brown; terminal maxillary palpomere half as long as preceding three combined</td><td rowspan="1" colspan="1">
                      <bold><italic><tp:taxon-name><tp:taxon-name-part taxon-name-part-type="genus" reg="Cenophengus">C.</tp:taxon-name-part><tp:taxon-name-part taxon-name-part-type="species" reg="gardunoi">gardunoi</tp:taxon-name-part></tp:taxon-name></italic> sp. nov. (Fig. <xref ref-type="fig" rid="F8">8</xref>)</bold>
                    </td></tr><tr><td rowspan="1" colspan="1">–</td><td rowspan="1" colspan="1">Body yellow or brown, pronotum yellow orange or brown; terminal maxillary palpomere equal or 2/3 as long as preceding three combined</td><td rowspan="1" colspan="1">
                      <bold>24</bold>
                    </td></tr><tr><td rowspan="1" colspan="1">24</td><td rowspan="1" colspan="1">Pronotum with uniform colouration; posterior radial vein (RP) length twice less than the length of MP1+2 (Fig. <xref ref-type="fig" rid="F31">31E</xref>)</td><td rowspan="1" colspan="1">
                      <bold>25</bold>
                    </td></tr><tr><td rowspan="1" colspan="1">–</td><td rowspan="1" colspan="1">Pronotum mottled with darker brown spots; posterior radial vein (RP) length 1.5 times less than the length of MP1+2 (Fig. <xref ref-type="fig" rid="F17">17E</xref>)</td><td rowspan="1" colspan="1">
                      <bold><italic><tp:taxon-name><tp:taxon-name-part taxon-name-part-type="genus" reg="Cenophengus">C.</tp:taxon-name-part><tp:taxon-name-part taxon-name-part-type="species" reg="marmoratus">marmoratus</tp:taxon-name-part></tp:taxon-name></italic> Wittmer, 1976 (Fig. <xref ref-type="fig" rid="F17">17</xref>)</bold>
                    </td></tr><tr><td rowspan="1" colspan="1">25</td><td rowspan="1" colspan="1">Body brown, with pronotum dark brown near mid-line; elytra each 3.5 times as long as wide; r3 vein present</td><td rowspan="1" colspan="1">
                      <bold><italic><tp:taxon-name><tp:taxon-name-part taxon-name-part-type="genus" reg="Cenophengus">C.</tp:taxon-name-part><tp:taxon-name-part taxon-name-part-type="species" reg="wittmeri">wittmeri</tp:taxon-name-part></tp:taxon-name></italic> Zaragoza-Caballero, 1984 (Fig. <xref ref-type="fig" rid="F31">31</xref>)</bold>
                    </td></tr><tr><td rowspan="1" colspan="1">–</td><td rowspan="1" colspan="1">Body yellow; elytra each 4.6 times as long as wide; r3 vein absent</td><td rowspan="1" colspan="1">
                      <bold><italic><tp:taxon-name><tp:taxon-name-part taxon-name-part-type="genus" reg="Cenophengus">C.</tp:taxon-name-part><tp:taxon-name-part taxon-name-part-type="species" reg="saasil">saasil</tp:taxon-name-part></tp:taxon-name></italic> sp. nov (Fig. <xref ref-type="fig" rid="F26">26</xref>)</bold>
                    </td></tr><tr><td rowspan="1" colspan="1">26</td><td rowspan="1" colspan="1">Body black; terminal maxillary palpomere as long as preceding three combined</td><td rowspan="1" colspan="1">
                      <bold><italic><tp:taxon-name><tp:taxon-name-part taxon-name-part-type="genus" reg="Cenophengus">C.</tp:taxon-name-part><tp:taxon-name-part taxon-name-part-type="species" reg="mboi">mboi</tp:taxon-name-part></tp:taxon-name></italic> Vega-Badillo et al. 2021 (Fig. <xref ref-type="fig" rid="F18">18</xref>)</bold>
                    </td></tr><tr><td rowspan="1" colspan="1">–</td><td rowspan="1" colspan="1">Body dark brown or body dark brown and pronotum yellow-orange; terminal maxillary palpomere shorter to longer than preceding three combined</td><td rowspan="1" colspan="1">
                      <bold>27</bold>
                    </td></tr><tr><td rowspan="1" colspan="1">27</td><td rowspan="1" colspan="1">Body dark brown; pronotal disc with a longitudinal carina in posterior portion of pronotum strongly visible, with a length exceeding the median length of the pronotum; elytra 5.4 times as long as wide</td><td rowspan="1" colspan="1">
                      <bold><italic><tp:taxon-name><tp:taxon-name-part taxon-name-part-type="genus" reg="Cenophengus">C.</tp:taxon-name-part><tp:taxon-name-part taxon-name-part-type="species" reg="punctatissimus">punctatissimus</tp:taxon-name-part></tp:taxon-name></italic> Wittmer, 1976 (Fig. <xref ref-type="fig" rid="F25">25</xref>)</bold>
                    </td></tr><tr><td rowspan="1" colspan="1">–</td><td rowspan="1" colspan="1">Body dark brown and pronotum yellow-orange, pronotal disc without longitudinal carina; each elytron less than 5.0 times as long as wide</td><td rowspan="1" colspan="1">
                      <bold>28</bold>
                    </td></tr><tr><td rowspan="1" colspan="1">28</td><td rowspan="1" colspan="1">Antennomere 1 as long as antennomeres 2 and 3 combined; terminal maxillary palpomere longer than preceding three combined</td><td rowspan="1" colspan="1">
                      <bold><italic><tp:taxon-name><tp:taxon-name-part taxon-name-part-type="genus" reg="Cenophengus">C.</tp:taxon-name-part><tp:taxon-name-part taxon-name-part-type="species" reg="pedregalensis">pedregalensis</tp:taxon-name-part></tp:taxon-name></italic> Zaragoza-Caballero, 1975 (Fig. <xref ref-type="fig" rid="F24">24</xref>)</bold>
                    </td></tr><tr><td rowspan="1" colspan="1">–</td><td rowspan="1" colspan="1">Antennomere 1 is longer than antennomeres 2 and 3 combined; terminal maxillary palpomere shorter than or equal to preceding three combined</td><td rowspan="1" colspan="1">
                      <bold>29</bold>
                    </td></tr><tr><td rowspan="1" colspan="1">29</td><td rowspan="1" colspan="1">Terminal maxillary palpomere shorter than preceding three combined; antennal rami 1.5 times respective antennomere</td><td rowspan="1" colspan="1">
                      <bold><italic><tp:taxon-name><tp:taxon-name-part taxon-name-part-type="genus" reg="Cenophengus">C.</tp:taxon-name-part><tp:taxon-name-part taxon-name-part-type="species" reg="zuritai">zuritai</tp:taxon-name-part></tp:taxon-name></italic> sp. nov. (Fig. <xref ref-type="fig" rid="F33">33</xref>)</bold>
                    </td></tr><tr><td rowspan="1" colspan="1">–</td><td rowspan="1" colspan="1">Terminal maxillary palpomere as long as preceding three combined; antennal rami twice as long as respective antennomere</td><td rowspan="1" colspan="1">
                      <bold><italic><tp:taxon-name><tp:taxon-name-part taxon-name-part-type="genus" reg="Cenophengus">C.</tp:taxon-name-part><tp:taxon-name-part taxon-name-part-type="species" reg="xiinbali">xiinbali</tp:taxon-name-part></tp:taxon-name></italic> Vega-Badillo et al. 2021 (Fig. <xref ref-type="fig" rid="F32">32</xref>)</bold>
                    </td></tr></tbody></table></table-wrap></sec></tp:treatment-sec><tp:treatment-sec><!--Section generated to contain objects referenced in tp:taxon-treatment.--><fig id="F10" position="float" orientation="portrait"><object-id xmlns:xlink="http://www.w3.org/1999/xlink" content-type="doi" xlink:type="simple">10.3897/zookeys.1068.70295.figure10</object-id><object-id xmlns:xlink="http://www.w3.org/1999/xlink" content-type="arpha" xlink:type="simple">2A2476E4-78AF-5888-A009-6DF84CC6C900</object-id><label>Figure 10.</label><caption><p><italic><tp:taxon-name><tp:taxon-name-part taxon-name-part-type="genus" reg="Cenophengus">Cenophengus</tp:taxon-name-part><tp:taxon-name-part taxon-name-part-type="species" reg="hnogamui">hnogamui</tp:taxon-name-part></tp:taxon-name></italic> Vega-Badillo et al. 2021, male. Habitus: <bold>A</bold> dorsal <bold>B</bold> ventral <bold>C</bold> head dorsal <bold>D</bold> pronotum dorsal <bold>E</bold> hind wing. Wing venation: CR = Radial Cell; r3 = radial 3 vein; r4 = radial 4 vein; RP = Posterior Radial vein; MP1+2 = Posterior Median vein; CuA = Cubital vein; AA and AP = Anterior and Posterior Anal veins. Aedeagus: <bold>F</bold> dorsal view <bold>G</bold> lateral view <bold>H</bold> ventral view.</p></caption><graphic xmlns:xlink="http://www.w3.org/1999/xlink" xlink:href="zookeys-1068-073-g010.jpg" position="float" orientation="portrait" xlink:type="simple" id="oo_607291.jpg"><uri content-type="original_file" xlink:type="simple">https://binary.pensoft.net/fig/607291</uri></graphic></fig><fig id="F12" position="float" orientation="portrait"><object-id xmlns:xlink="http://www.w3.org/1999/xlink" content-type="doi" xlink:type="simple">10.3897/zookeys.1068.70295.figure12</object-id><object-id xmlns:xlink="http://www.w3.org/1999/xlink" content-type="arpha" xlink:type="simple">316B2DC1-1F1C-5DC5-AC92-A94284A8703D</object-id><label>Figure 12.</label><caption><p><italic><tp:taxon-name><tp:taxon-name-part taxon-name-part-type="genus" reg="Cenophengus">Cenophengus</tp:taxon-name-part><tp:taxon-name-part taxon-name-part-type="species" reg="hautulcoensis">hautulcoensis</tp:taxon-name-part></tp:taxon-name></italic> Zaragoza-Caballero, 2008, male. Habitus: <bold>A</bold> dorsal <bold>B</bold> ventral <bold>C</bold> head dorsal <bold>D</bold> pronotum dorsal <bold>E</bold> hind wing. Wing venation: CR = Radial Cell; MP1+2 = Posterior Median vein; CuA = Cubital vein; AA and AP = Anterior and Posterior Anal veins. Aedeagus: <bold>F</bold> dorsal view <bold>G</bold> lateral view <bold>H</bold> ventral view.</p></caption><graphic xmlns:xlink="http://www.w3.org/1999/xlink" xlink:href="zookeys-1068-073-g012.jpg" position="float" orientation="portrait" xlink:type="simple" id="oo_607293.jpg"><uri content-type="original_file" xlink:type="simple">https://binary.pensoft.net/fig/607293</uri></graphic></fig><fig id="F21" position="float" orientation="portrait"><object-id xmlns:xlink="http://www.w3.org/1999/xlink" content-type="doi" xlink:type="simple">10.3897/zookeys.1068.70295.figure21</object-id><object-id xmlns:xlink="http://www.w3.org/1999/xlink" content-type="arpha" xlink:type="simple">6E4911B1-E557-5B34-9EC1-4FACE40BEA7C</object-id><label>Figure 21.</label><caption><p><italic><tp:taxon-name><tp:taxon-name-part taxon-name-part-type="genus" reg="Cenophengus">Cenophengus</tp:taxon-name-part><tp:taxon-name-part taxon-name-part-type="species" reg="munizi">munizi</tp:taxon-name-part></tp:taxon-name></italic> Zaragoza-Caballero, 2008, male. Habitus: <bold>A</bold> dorsal <bold>B</bold> ventral <bold>C</bold> head dorsal <bold>D</bold> pronotum dorsal <bold>E</bold> hind wing. Wing venation: CR = Radial Cell; RP = Posterior Radial vein; MP1+2 = Posterior Median vein; CuA = Cubital vein; AP = Posterior Anal vein. Aedeagus: <bold>F</bold> dorsal view <bold>G</bold> lateral view <bold>H</bold> ventral view.</p></caption><graphic xmlns:xlink="http://www.w3.org/1999/xlink" xlink:href="zookeys-1068-073-g021.jpg" position="float" orientation="portrait" xlink:type="simple" id="oo_607302.jpg"><uri content-type="original_file" xlink:type="simple">https://binary.pensoft.net/fig/607302</uri></graphic></fig><fig id="F20" position="float" orientation="portrait"><object-id xmlns:xlink="http://www.w3.org/1999/xlink" content-type="doi" xlink:type="simple">10.3897/zookeys.1068.70295.figure20</object-id><object-id xmlns:xlink="http://www.w3.org/1999/xlink" content-type="arpha" xlink:type="simple">DD384ED4-722E-53E2-A776-CDE35FC28DB5</object-id><label>Figure 20.</label><caption><p><italic><tp:taxon-name><tp:taxon-name-part taxon-name-part-type="genus" reg="Cenophengus">Cenophengus</tp:taxon-name-part><tp:taxon-name-part taxon-name-part-type="species" reg="mumui">mumui</tp:taxon-name-part></tp:taxon-name></italic> Vega-Badillo et al. 2021, male. Habitus: <bold>A</bold> dorsal <bold>B</bold> ventral <bold>C</bold> head dorsal <bold>D</bold> pronotum dorsal <bold>E</bold> hind wing. Wing venation: CR = Radial Cell; RP = Posterior Radial vein; MP1+2 = Posterior Median vein; CuA = Cubital vein; AP = Posterior Anal vein. Aedeagus: <bold>F</bold> dorsal view <bold>G</bold> lateral view <bold>H</bold> ventral view.</p></caption><graphic xmlns:xlink="http://www.w3.org/1999/xlink" xlink:href="zookeys-1068-073-g020.jpg" position="float" orientation="portrait" xlink:type="simple" id="oo_607301.jpg"><uri content-type="original_file" xlink:type="simple">https://binary.pensoft.net/fig/607301</uri></graphic></fig><fig id="F4" position="float" orientation="portrait"><object-id xmlns:xlink="http://www.w3.org/1999/xlink" content-type="doi" xlink:type="simple">10.3897/zookeys.1068.70295.figure4</object-id><object-id xmlns:xlink="http://www.w3.org/1999/xlink" content-type="arpha" xlink:type="simple">BEFF2A75-3BA4-55B1-8BAC-DF2BC629947E</object-id><label>Figure 4.</label><caption><p><italic><tp:taxon-name><tp:taxon-name-part taxon-name-part-type="genus" reg="Cenophengus">Cenophengus</tp:taxon-name-part><tp:taxon-name-part taxon-name-part-type="species" reg="baios">baios</tp:taxon-name-part></tp:taxon-name></italic> Zaragoza-Caballero, 2003, male. Habitus: <bold>A</bold> dorsal <bold>B</bold> ventral <bold>C</bold> head dorsal <bold>D</bold> pronotum dorsal <bold>E</bold> hind wing. Wing venation: CR = Radial Cell; RP = Posterior Radial vein; MP1+2 = Posterior Median vein; CuA = Cubital vein; AP = Posterior Anal vein. Aedeagus: <bold>F</bold> dorsal view <bold>G</bold> lateral view <bold>H</bold> ventral view.</p></caption><graphic xmlns:xlink="http://www.w3.org/1999/xlink" xlink:href="zookeys-1068-073-g004.jpg" position="float" orientation="portrait" xlink:type="simple" id="oo_607285.jpg"><uri content-type="original_file" xlink:type="simple">https://binary.pensoft.net/fig/607285</uri></graphic></fig><fig id="F2" position="float" orientation="portrait"><object-id xmlns:xlink="http://www.w3.org/1999/xlink" content-type="doi" xlink:type="simple">10.3897/zookeys.1068.70295.figure2</object-id><object-id xmlns:xlink="http://www.w3.org/1999/xlink" content-type="arpha" xlink:type="simple">2649B5F7-C5E1-5BFB-A637-3F78BAFE64FA</object-id><label>Figure 2.</label><caption><p><italic><tp:taxon-name><tp:taxon-name-part taxon-name-part-type="genus" reg="Cenophengus">Cenophengus</tp:taxon-name-part><tp:taxon-name-part taxon-name-part-type="species" reg="debilis">debilis</tp:taxon-name-part></tp:taxon-name></italic> LeConte, 1881, male. Habitus: <bold>A</bold> dorsal <bold>B</bold> ventral <bold>C</bold> head dorsal <bold>D</bold> pronotum dorsal <bold>E</bold> hind wing. Wing venation: CR = Radial Cell; r3 = radial 3 vein; r4 = radial 4 vein; RP = Posterior Radial vein; MP1+2 = Posterior Median vein; CuA = Cubital vein; AA and AP = Anterior and Posterior Anal veins. Aedeagus: <bold>F</bold> dorsal view <bold>G</bold> lateral view <bold>H</bold> ventral view.</p></caption><graphic xmlns:xlink="http://www.w3.org/1999/xlink" xlink:href="zookeys-1068-073-g002.jpg" position="float" orientation="portrait" xlink:type="simple" id="oo_607283.jpg"><uri content-type="original_file" xlink:type="simple">https://binary.pensoft.net/fig/607283</uri></graphic></fig><fig id="F15" position="float" orientation="portrait"><object-id xmlns:xlink="http://www.w3.org/1999/xlink" content-type="doi" xlink:type="simple">10.3897/zookeys.1068.70295.figure15</object-id><object-id xmlns:xlink="http://www.w3.org/1999/xlink" content-type="arpha" xlink:type="simple">982D9C64-EDF4-53D2-8050-FA6FA24BA556</object-id><label>Figure 15.</label><caption><p><italic><tp:taxon-name><tp:taxon-name-part taxon-name-part-type="genus" reg="Cenophengus">Cenophengus</tp:taxon-name-part><tp:taxon-name-part taxon-name-part-type="species" reg="magnus">magnus</tp:taxon-name-part></tp:taxon-name></italic> Zaragoza-Caballero, 1988, male. Habitus: <bold>A</bold> dorsal <bold>B</bold> ventral <bold>C</bold> head dorsal <bold>D</bold> pronotum dorsal <bold>E</bold> hind wing. Wing venation: CR = Radial Cell; r4 = radial 4 vein; RP = Posterior Radial vein; MP1+2 = Posterior Median vein; CuA = Cubital vein; AA and AP = Anterior and Posterior Anal veins. Aedeagus: <bold>F</bold> dorsal view <bold>G</bold> lateral view <bold>H</bold> ventral view.</p></caption><graphic xmlns:xlink="http://www.w3.org/1999/xlink" xlink:href="zookeys-1068-073-g015.jpg" position="float" orientation="portrait" xlink:type="simple" id="oo_607296.jpg"><uri content-type="original_file" xlink:type="simple">https://binary.pensoft.net/fig/607296</uri></graphic></fig><fig id="F16" position="float" orientation="portrait"><object-id xmlns:xlink="http://www.w3.org/1999/xlink" content-type="doi" xlink:type="simple">10.3897/zookeys.1068.70295.figure16</object-id><object-id xmlns:xlink="http://www.w3.org/1999/xlink" content-type="arpha" xlink:type="simple">468C237D-611F-5A8C-8E83-9C58268F20B5</object-id><label>Figure 16.</label><caption><p><italic><tp:taxon-name><tp:taxon-name-part taxon-name-part-type="genus" reg="Cenophengus">Cenophengus</tp:taxon-name-part><tp:taxon-name-part taxon-name-part-type="species" reg="major">major</tp:taxon-name-part></tp:taxon-name></italic> Wittmer, 1976, male. Habitus: <bold>A</bold> dorsal <bold>B</bold> ventral <bold>C</bold> head dorsal <bold>D</bold> pronotum dorsal <bold>E</bold> hind wing. Wing venation: CR = Radial Cell; r3 = radial 3 vein; r4 = radial 4 vein; RP = Posterior Radial vein; MP1+2 = Posterior Median vein; CuA = Cubital vein; AA and AP = Anterior and Posterior Anal veins. Aedeagus: <bold>F</bold> dorsal view <bold>G</bold> lateral view <bold>H</bold> ventral view.</p></caption><graphic xmlns:xlink="http://www.w3.org/1999/xlink" xlink:href="zookeys-1068-073-g016.jpg" position="float" orientation="portrait" xlink:type="simple" id="oo_607297.jpg"><uri content-type="original_file" xlink:type="simple">https://binary.pensoft.net/fig/607297</uri></graphic></fig><fig id="F27" position="float" orientation="portrait"><object-id xmlns:xlink="http://www.w3.org/1999/xlink" content-type="doi" xlink:type="simple">10.3897/zookeys.1068.70295.figure27</object-id><object-id xmlns:xlink="http://www.w3.org/1999/xlink" content-type="arpha" xlink:type="simple">59D8681B-F893-56B1-B0B3-CC15BB9BA213</object-id><label>Figure 27.</label><caption><p><italic><tp:taxon-name><tp:taxon-name-part taxon-name-part-type="genus" reg="Cenophengus">Cenophengus</tp:taxon-name-part><tp:taxon-name-part taxon-name-part-type="species" reg="sonoraensis">sonoraensis</tp:taxon-name-part></tp:taxon-name></italic> Zaragoza-Caballero, 2008, male. Habitus: <bold>A</bold> dorsal <bold>B</bold> ventral <bold>C</bold> head dorsal <bold>D</bold> pronotum dorsal <bold>E</bold> hind wing. Wing venation: CR = Radial Cell; r4 = radial 4 vein; RP = Posterior Radial vein; MP1+2 = Posterior Median vein; CuA = Cubital vein; AA and AP = Anterior and Posterior Anal veins.</p></caption><graphic xmlns:xlink="http://www.w3.org/1999/xlink" xlink:href="zookeys-1068-073-g027.jpg" position="float" orientation="portrait" xlink:type="simple" id="oo_607308.jpg"><uri content-type="original_file" xlink:type="simple">https://binary.pensoft.net/fig/607308</uri></graphic></fig><fig id="F9" position="float" orientation="portrait"><object-id xmlns:xlink="http://www.w3.org/1999/xlink" content-type="doi" xlink:type="simple">10.3897/zookeys.1068.70295.figure9</object-id><object-id xmlns:xlink="http://www.w3.org/1999/xlink" content-type="arpha" xlink:type="simple">9C15D877-267E-5C0A-840B-73980624E5C5</object-id><label>Figure 9.</label><caption><p><italic><tp:taxon-name><tp:taxon-name-part taxon-name-part-type="genus" reg="Cenophengus">Cenophengus</tp:taxon-name-part><tp:taxon-name-part taxon-name-part-type="species" reg="gorhami">gorhami</tp:taxon-name-part></tp:taxon-name></italic> Zaragoza, 1986, male. Habitus: <bold>A</bold> dorsal <bold>B</bold> ventral <bold>C</bold> head dorsal <bold>D</bold> pronotum dorsal <bold>E</bold> hind wing. Wing venation: CR = Radial Cell; r4 = radial 4 vein; RP = Posterior Radial vein; MP1+2 = Posterior Median vein; CuA = Cubital vein; AP = Anterior and Posterior Anal veins. Aedeagus: <bold>F</bold> dorsal view <bold>G</bold> lateral view <bold>H</bold> ventral view.</p></caption><graphic xmlns:xlink="http://www.w3.org/1999/xlink" xlink:href="zookeys-1068-073-g009.jpg" position="float" orientation="portrait" xlink:type="simple" id="oo_607290.jpg"><uri content-type="original_file" xlink:type="simple">https://binary.pensoft.net/fig/607290</uri></graphic></fig><fig id="F23" position="float" orientation="portrait"><object-id xmlns:xlink="http://www.w3.org/1999/xlink" content-type="doi" xlink:type="simple">10.3897/zookeys.1068.70295.figure23</object-id><object-id xmlns:xlink="http://www.w3.org/1999/xlink" content-type="arpha" xlink:type="simple">719D4D16-84A0-58F7-886E-F1CCEBFCD633</object-id><label>Figure 23.</label><caption><p><italic><tp:taxon-name><tp:taxon-name-part taxon-name-part-type="genus" reg="Cenophengus">Cenophengus</tp:taxon-name-part><tp:taxon-name-part taxon-name-part-type="species" reg="pallidus">pallidus</tp:taxon-name-part></tp:taxon-name></italic> Schaeffer, 1904, male. Habitus: <bold>A</bold> dorsal <bold>B</bold> ventral <bold>C</bold> head dorsal <bold>D</bold> pronotum dorsal <bold>E</bold> hind wing. Wing venation: CR = Radial Cell; r3 = radial 3 vein; RP = Posterior Radial vein; MP1+2 = Posterior Median vein; CuA = Cubital vein; AP = Posterior Anal vein. Aedeagus: <bold>F</bold> dorsal view <bold>G</bold> lateral view <bold>H</bold> ventral view.</p></caption><graphic xmlns:xlink="http://www.w3.org/1999/xlink" xlink:href="zookeys-1068-073-g023.jpg" position="float" orientation="portrait" xlink:type="simple" id="oo_607304.jpg"><uri content-type="original_file" xlink:type="simple">https://binary.pensoft.net/fig/607304</uri></graphic></fig><fig id="F6" position="float" orientation="portrait"><object-id xmlns:xlink="http://www.w3.org/1999/xlink" content-type="doi" xlink:type="simple">10.3897/zookeys.1068.70295.figure6</object-id><object-id xmlns:xlink="http://www.w3.org/1999/xlink" content-type="arpha" xlink:type="simple">9C29B7AE-3CE5-5C39-B18E-17D1048ECBF5</object-id><label>Figure 6.</label><caption><p><italic><tp:taxon-name><tp:taxon-name-part taxon-name-part-type="genus" reg="Cenophengus">Cenophengus</tp:taxon-name-part><tp:taxon-name-part taxon-name-part-type="species" reg="ciceroi">ciceroi</tp:taxon-name-part></tp:taxon-name></italic> Wittmer, 1981, male. Habitus: <bold>A</bold> dorsal <bold>B</bold> ventral <bold>C</bold> head dorsal <bold>D</bold> pronotum dorsal <bold>E</bold> hind wing. Wing venation: CR = Radial Cell; r4 = radial 4 vein; RP = Posterior Radia vein l; MP1+2 = Posterior Median vein; CuA = Cubital vein; AP = Posterior Anal vein. Aedeagus: <bold>F</bold> dorsal view <bold>G</bold> lateral view <bold>H</bold> ventral view.</p></caption><graphic xmlns:xlink="http://www.w3.org/1999/xlink" xlink:href="zookeys-1068-073-g006.jpg" position="float" orientation="portrait" xlink:type="simple" id="oo_607287.jpg"><uri content-type="original_file" xlink:type="simple">https://binary.pensoft.net/fig/607287</uri></graphic></fig><fig id="F13" position="float" orientation="portrait"><object-id xmlns:xlink="http://www.w3.org/1999/xlink" content-type="doi" xlink:type="simple">10.3897/zookeys.1068.70295.figure13</object-id><object-id xmlns:xlink="http://www.w3.org/1999/xlink" content-type="arpha" xlink:type="simple">BE81D5D2-D854-5037-AE2F-4E4539A50200</object-id><label>Figure 13.</label><caption><p><italic><tp:taxon-name><tp:taxon-name-part taxon-name-part-type="genus" reg="Cenophengus">Cenophengus</tp:taxon-name-part><tp:taxon-name-part taxon-name-part-type="species" reg="kikapu">kikapu</tp:taxon-name-part></tp:taxon-name></italic> Vega-Badillo et al. 2021, male. Habitus: <bold>A</bold> dorsal <bold>B</bold> ventral <bold>C</bold> head dorsal <bold>D</bold> pronotum dorsal <bold>E</bold> hind wing. Wing venation: CR = Radial Cell; r4 = radial 4 vein; RP = Posterior Radial vein; MP1+2 = Posterior Median vein; CuA = Cubital; AA and AP = Anterior and Posterior Anal veins. Aedeagus: <bold>F</bold> dorsal view <bold>G</bold> lateral view <bold>H</bold> ventral view.</p></caption><graphic xmlns:xlink="http://www.w3.org/1999/xlink" xlink:href="zookeys-1068-073-g013.jpg" position="float" orientation="portrait" xlink:type="simple" id="oo_607294.jpg"><uri content-type="original_file" xlink:type="simple">https://binary.pensoft.net/fig/607294</uri></graphic></fig><fig id="F14" position="float" orientation="portrait"><object-id xmlns:xlink="http://www.w3.org/1999/xlink" content-type="doi" xlink:type="simple">10.3897/zookeys.1068.70295.figure14</object-id><object-id xmlns:xlink="http://www.w3.org/1999/xlink" content-type="arpha" xlink:type="simple">4700320B-42ED-544E-95A3-30D8FCEEBBF9</object-id><label>Figure 14.</label><caption><p><italic><tp:taxon-name><tp:taxon-name-part taxon-name-part-type="genus" reg="Cenophengus">Cenophengus</tp:taxon-name-part><tp:taxon-name-part taxon-name-part-type="species" reg="longicollis">longicollis</tp:taxon-name-part></tp:taxon-name></italic> Wittmer, 1976, male. Habitus: <bold>A</bold> dorsal <bold>B</bold> ventral <bold>C</bold> head dorsal <bold>D</bold> pronotum dorsal <bold>E</bold> hind wing. Wing venation: CR = Radial Cell; r4 = radial 4 vein; RP = Posterior Radial vein; MP1+2 = Posterior Median vein; CuA = Cubital vein; AA and AP = Anterior and Posterior Anal veins. Aedeagus: <bold>F</bold> dorsal view <bold>G</bold> lateral view <bold>H</bold> ventral view.</p></caption><graphic xmlns:xlink="http://www.w3.org/1999/xlink" xlink:href="zookeys-1068-073-g014.jpg" position="float" orientation="portrait" xlink:type="simple" id="oo_607295.jpg"><uri content-type="original_file" xlink:type="simple">https://binary.pensoft.net/fig/607295</uri></graphic></fig><fig id="F7" position="float" orientation="portrait"><object-id xmlns:xlink="http://www.w3.org/1999/xlink" content-type="doi" xlink:type="simple">10.3897/zookeys.1068.70295.figure7</object-id><object-id xmlns:xlink="http://www.w3.org/1999/xlink" content-type="arpha" xlink:type="simple">7A2EF787-76A9-5EB7-9FDC-34256DFCC046</object-id><label>Figure 7.</label><caption><p><italic><tp:taxon-name><tp:taxon-name-part taxon-name-part-type="genus" reg="Cenophengus">Cenophengus</tp:taxon-name-part><tp:taxon-name-part taxon-name-part-type="species" reg="cuicatlaensis">cuicatlaensis</tp:taxon-name-part></tp:taxon-name></italic> Zaragoza-Caballero, 2008, male. Habitus: <bold>A</bold> dorsal <bold>B</bold> ventral <bold>C</bold> head dorsal <bold>D</bold> pronotum dorsal <bold>E</bold> hind wing. Wing venation: CR = Radial Cell; r4 = radial 4 vein; RP = Posterior Radial vein; MP1+2 = Posterior Median vein; CuA = Cubital vein; AA and AP = Anterior and Posterior Anal veins. Aedeagus: <bold>F</bold> dorsal view <bold>G</bold> lateral view <bold>H</bold> ventral view.</p></caption><graphic xmlns:xlink="http://www.w3.org/1999/xlink" xlink:href="zookeys-1068-073-g007.jpg" position="float" orientation="portrait" xlink:type="simple" id="oo_607288.jpg"><uri content-type="original_file" xlink:type="simple">https://binary.pensoft.net/fig/607288</uri></graphic></fig><fig id="F28" position="float" orientation="portrait"><object-id xmlns:xlink="http://www.w3.org/1999/xlink" content-type="doi" xlink:type="simple">10.3897/zookeys.1068.70295.figure28</object-id><object-id xmlns:xlink="http://www.w3.org/1999/xlink" content-type="arpha" xlink:type="simple">13F8233C-5A8A-5DEE-86BD-CB689299F377</object-id><label>Figure 28.</label><caption><p><italic><tp:taxon-name><tp:taxon-name-part taxon-name-part-type="genus" reg="Cenophengus">Cenophengus</tp:taxon-name-part><tp:taxon-name-part taxon-name-part-type="species" reg="tsiik">tsiik</tp:taxon-name-part></tp:taxon-name></italic> Vega-Badillo, Morrone &amp; Zaragoza-Caballero, sp. nov., male. Habitus: <bold>A</bold> dorsal <bold>B</bold> ventral <bold>C</bold> head dorsal <bold>D</bold> pronotum dorsal <bold>E</bold> hind wing. Wing venation: CR = Radial Cell; r4 = radial 4 vein; RP = Posterior Radial vein; MP1+2 = Posterior Median vein; CuA = Cubital vein; AP = Posterior Anal vein. Aedeagus: <bold>F</bold> dorsal view <bold>G</bold> lateral view <bold>H</bold> ventral view.</p></caption><graphic xmlns:xlink="http://www.w3.org/1999/xlink" xlink:href="zookeys-1068-073-g028.jpg" position="float" orientation="portrait" xlink:type="simple" id="oo_607309.jpg"><uri content-type="original_file" xlink:type="simple">https://binary.pensoft.net/fig/607309</uri></graphic></fig><fig id="F22" position="float" orientation="portrait"><object-id xmlns:xlink="http://www.w3.org/1999/xlink" content-type="doi" xlink:type="simple">10.3897/zookeys.1068.70295.figure22</object-id><object-id xmlns:xlink="http://www.w3.org/1999/xlink" content-type="arpha" xlink:type="simple">CD9F3628-9324-5604-A87C-3B00F84DAAE3</object-id><label>Figure 22.</label><caption><p><italic><tp:taxon-name><tp:taxon-name-part taxon-name-part-type="genus" reg="Cenophengus">Cenophengus</tp:taxon-name-part><tp:taxon-name-part taxon-name-part-type="species" reg="niger">niger</tp:taxon-name-part></tp:taxon-name></italic> Wittmer, 1986, male. Habitus: <bold>A</bold> dorsal <bold>B</bold> ventral <bold>C</bold> head dorsal <bold>D</bold> pronotum dorsal <bold>E</bold> hind wing. Wing venation: CR = Radial Cell; r4 = radial 4 vein; RP = Posterior Radial vein; MP1+2 = Posterior Median vein; CuA = Cubital vein; AA and AP = Anterior and Posterior Anal veins. Aedeagus: <bold>F</bold> dorsal view <bold>G</bold> lateral view <bold>H</bold> ventral view.</p></caption><graphic xmlns:xlink="http://www.w3.org/1999/xlink" xlink:href="zookeys-1068-073-g022.jpg" position="float" orientation="portrait" xlink:type="simple" id="oo_607303.jpg"><uri content-type="original_file" xlink:type="simple">https://binary.pensoft.net/fig/607303</uri></graphic></fig><fig id="F5" position="float" orientation="portrait"><object-id xmlns:xlink="http://www.w3.org/1999/xlink" content-type="doi" xlink:type="simple">10.3897/zookeys.1068.70295.figure5</object-id><object-id xmlns:xlink="http://www.w3.org/1999/xlink" content-type="arpha" xlink:type="simple">47FD7A55-DAD9-5694-B8E4-6E403573CD35</object-id><label>Figure 5.</label><caption><p><italic><tp:taxon-name><tp:taxon-name-part taxon-name-part-type="genus" reg="Cenophengus">Cenophengus</tp:taxon-name-part><tp:taxon-name-part taxon-name-part-type="species" reg="brunneus">brunneus</tp:taxon-name-part></tp:taxon-name></italic> Wittmer, 1976, male. Habitus: <bold>A</bold> dorsal <bold>B</bold> ventral <bold>C</bold> head dorsal <bold>D</bold> pronotum dorsal <bold>E</bold> hind wing. Wing venation: CR = Radial Cell; r3 = radial 3 vein; r4 = radial 4 vein; RP = Posterior Radial vein; MP1+2 = Posterior Median vein; CuA = Cubital vein; AA and AP = Anterior and Posterior Anal veins. Aedeagus: <bold>F</bold> dorsal view <bold>G</bold> lateral view <bold>H</bold> ventral view.</p></caption><graphic xmlns:xlink="http://www.w3.org/1999/xlink" xlink:href="zookeys-1068-073-g005.jpg" position="float" orientation="portrait" xlink:type="simple" id="oo_607286.jpg"><uri content-type="original_file" xlink:type="simple">https://binary.pensoft.net/fig/607286</uri></graphic></fig><fig id="F30" position="float" orientation="portrait"><object-id xmlns:xlink="http://www.w3.org/1999/xlink" content-type="doi" xlink:type="simple">10.3897/zookeys.1068.70295.figure30</object-id><object-id xmlns:xlink="http://www.w3.org/1999/xlink" content-type="arpha" xlink:type="simple">DE3A3C0C-1A75-5CEB-8351-632034DDCE9B</object-id><label>Figure 30.</label><caption><p><italic><tp:taxon-name><tp:taxon-name-part taxon-name-part-type="genus" reg="Cenophengus">Cenophengus</tp:taxon-name-part><tp:taxon-name-part taxon-name-part-type="species" reg="villae">villae</tp:taxon-name-part></tp:taxon-name></italic> Zaragoza-Caballero, 1984, male. Habitus: <bold>A</bold> dorsal <bold>B</bold> head dorsal <bold>C</bold> pronotum dorsal <bold>D</bold> hind wing. Wing venation: CR = Radial Cell; r3 = radial 3 vein; r4 = radial 4 vein; RP = Posterior Radial vein; MP1+2 = Posterior Median vein; CuA = Cubital vein; AA and AP = Anterior and Posterior Anal veins.</p></caption><graphic xmlns:xlink="http://www.w3.org/1999/xlink" xlink:href="zookeys-1068-073-g030.jpg" position="float" orientation="portrait" xlink:type="simple" id="oo_607311.jpg"><uri content-type="original_file" xlink:type="simple">https://binary.pensoft.net/fig/607311</uri></graphic></fig><fig id="F29" position="float" orientation="portrait"><object-id xmlns:xlink="http://www.w3.org/1999/xlink" content-type="doi" xlink:type="simple">10.3897/zookeys.1068.70295.figure29</object-id><object-id xmlns:xlink="http://www.w3.org/1999/xlink" content-type="arpha" xlink:type="simple">13B2B317-09EC-53E2-A270-D225F25C062E</object-id><label>Figure 29.</label><caption><p><italic><tp:taxon-name><tp:taxon-name-part taxon-name-part-type="genus" reg="Cenophengus">Cenophengus</tp:taxon-name-part><tp:taxon-name-part taxon-name-part-type="species" reg="tupae">tupae</tp:taxon-name-part></tp:taxon-name></italic> Vega-Badillo et al. 2021, male. Habitus: <bold>A</bold> dorsal <bold>B</bold> ventral <bold>C</bold> head dorsal <bold>D</bold> pronotum dorsal <bold>E</bold> hind wing. Wing venation: CR = Radial Cell; r3 = radial 3 vein; r4 = radial 4 vein; RP = Posterior Radial vein; MP1+2 = Posterior Median, vein; CuA = Cubital vein; AA and AP = Anterior and Posterior Anal veins. Aedeagus: <bold>F</bold> dorsal view <bold>G</bold> lateral view <bold>H</bold> ventral view.</p></caption><graphic xmlns:xlink="http://www.w3.org/1999/xlink" xlink:href="zookeys-1068-073-g029.jpg" position="float" orientation="portrait" xlink:type="simple" id="oo_607310.jpg"><uri content-type="original_file" xlink:type="simple">https://binary.pensoft.net/fig/607310</uri></graphic></fig><fig id="F11" position="float" orientation="portrait"><object-id xmlns:xlink="http://www.w3.org/1999/xlink" content-type="doi" xlink:type="simple">10.3897/zookeys.1068.70295.figure11</object-id><object-id xmlns:xlink="http://www.w3.org/1999/xlink" content-type="arpha" xlink:type="simple">83FA6478-7742-5753-9A08-061B29932042</object-id><label>Figure 11.</label><caption><p><italic><tp:taxon-name><tp:taxon-name-part taxon-name-part-type="genus" reg="Cenophengus">Cenophengus</tp:taxon-name-part><tp:taxon-name-part taxon-name-part-type="species" reg="howdeni">howdeni</tp:taxon-name-part></tp:taxon-name></italic> Zaragoza-Caballero, 1986, male. Habitus: <bold>A</bold> dorsal <bold>B</bold> ventral <bold>C</bold> head dorsal <bold>D</bold> pronotum dorsal <bold>E</bold> hind wing. Wing venation: CR = Radial Cell; r4 = radial 4 vein; RP = Posterior Radial vein; MP1+2 = Posterior Median vein; CuA = Cubital vein; AA and AP = Anterior and Posterior Anal veins. Aedeagus: <bold>F</bold> dorsal view <bold>G</bold> lateral view <bold>H</bold> ventral view.</p></caption><graphic xmlns:xlink="http://www.w3.org/1999/xlink" xlink:href="zookeys-1068-073-g011.jpg" position="float" orientation="portrait" xlink:type="simple" id="oo_607292.jpg"><uri content-type="original_file" xlink:type="simple">https://binary.pensoft.net/fig/607292</uri></graphic></fig><fig id="F8" position="float" orientation="portrait"><object-id xmlns:xlink="http://www.w3.org/1999/xlink" content-type="doi" xlink:type="simple">10.3897/zookeys.1068.70295.figure8</object-id><object-id xmlns:xlink="http://www.w3.org/1999/xlink" content-type="arpha" xlink:type="simple">B125BC77-2123-5FBA-8552-4EE5107A3518</object-id><label>Figure 8.</label><caption><p><italic><tp:taxon-name><tp:taxon-name-part taxon-name-part-type="genus" reg="Cenophengus">Cenophengus</tp:taxon-name-part><tp:taxon-name-part taxon-name-part-type="species" reg="gardunoi">gardunoi</tp:taxon-name-part></tp:taxon-name></italic> Vega-Badillo, Morrone &amp; Zaragoza-Caballero, sp. nov., male. Habitus: <bold>A</bold> dorsal <bold>B</bold> ventral <bold>C</bold> head dorsal <bold>D</bold> pronotum dorsal <bold>E</bold> hind wing. Wing venation: CR = Radial Cell; r4 = radial 4 vein; RP = Posterior Radial vein; MP1+2 = Posterior Median vein; CuA = Cubital vein; AA and AP = Anterior and Posterior Anal veins. Aedeagus: <bold>F</bold> dorsal view <bold>G</bold> lateral view <bold>H</bold> ventral view.</p></caption><graphic xmlns:xlink="http://www.w3.org/1999/xlink" xlink:href="zookeys-1068-073-g008.jpg" position="float" orientation="portrait" xlink:type="simple" id="oo_607289.jpg"><uri content-type="original_file" xlink:type="simple">https://binary.pensoft.net/fig/607289</uri></graphic></fig><fig id="F31" position="float" orientation="portrait"><object-id xmlns:xlink="http://www.w3.org/1999/xlink" content-type="doi" xlink:type="simple">10.3897/zookeys.1068.70295.figure31</object-id><object-id xmlns:xlink="http://www.w3.org/1999/xlink" content-type="arpha" xlink:type="simple">93B4FF45-BFA8-5FCB-9645-BFACA2EF2010</object-id><label>Figure 31.</label><caption><p><italic><tp:taxon-name><tp:taxon-name-part taxon-name-part-type="genus" reg="Cenophengus">Cenophengus</tp:taxon-name-part><tp:taxon-name-part taxon-name-part-type="species" reg="wittmeri">wittmeri</tp:taxon-name-part></tp:taxon-name></italic> Zaragoza-Caballero, 1984, male. Habitus: <bold>A</bold> dorsal <bold>B</bold> ventral <bold>C</bold> head dorsal <bold>D</bold> pronotum <bold>E</bold> hind wing. Wing venation: CR = Radial Cell; r3 = radial 3 vein; r4 = radial 4 vein; RP = Posterior Radial vein; MP1+2 = Posterior Median vein; CuA = Cubital vein; AA and AP = Anterior and Posterior Anal veins. Aedeagus: <bold>F</bold> dorsal view <bold>G</bold> lateral view <bold>H</bold> ventral view.</p></caption><graphic xmlns:xlink="http://www.w3.org/1999/xlink" xlink:href="zookeys-1068-073-g031.jpg" position="float" orientation="portrait" xlink:type="simple" id="oo_607312.jpg"><uri content-type="original_file" xlink:type="simple">https://binary.pensoft.net/fig/607312</uri></graphic></fig><fig id="F17" position="float" orientation="portrait"><object-id xmlns:xlink="http://www.w3.org/1999/xlink" content-type="doi" xlink:type="simple">10.3897/zookeys.1068.70295.figure17</object-id><object-id xmlns:xlink="http://www.w3.org/1999/xlink" content-type="arpha" xlink:type="simple">DD973376-7436-5B4F-8DDD-96B9D14C32FC</object-id><label>Figure 17.</label><caption><p><italic><tp:taxon-name><tp:taxon-name-part taxon-name-part-type="genus" reg="Cenophengus">Cenophengus</tp:taxon-name-part><tp:taxon-name-part taxon-name-part-type="species" reg="marmoratus">marmoratus</tp:taxon-name-part></tp:taxon-name></italic> Wittmer, 1976, male. Habitus: <bold>A</bold> dorsal <bold>B</bold> ventral <bold>C</bold> head dorsal <bold>D</bold> pronotum dorsal <bold>E</bold> hind wing. Wing venation: CR = Radial Cell; r3 = radial 3 vein; r4 = radial 4 vein; RP = Posterior Radial vein; MP1+2 = Posterior Median vein; CuA = Cubital vein; AA and AP = Anterior and Posterior Anal veins. Aedeagus: <bold>F</bold> dorsal view <bold>G</bold> lateral view <bold>H</bold> ventral view.</p></caption><graphic xmlns:xlink="http://www.w3.org/1999/xlink" xlink:href="zookeys-1068-073-g017.jpg" position="float" orientation="portrait" xlink:type="simple" id="oo_607298.jpg"><uri content-type="original_file" xlink:type="simple">https://binary.pensoft.net/fig/607298</uri></graphic></fig><fig id="F26" position="float" orientation="portrait"><object-id xmlns:xlink="http://www.w3.org/1999/xlink" content-type="doi" xlink:type="simple">10.3897/zookeys.1068.70295.figure26</object-id><object-id xmlns:xlink="http://www.w3.org/1999/xlink" content-type="arpha" xlink:type="simple">344460B7-C3D0-5EBE-8C37-73FF98B169A4</object-id><label>Figure 26.</label><caption><p><italic><tp:taxon-name><tp:taxon-name-part taxon-name-part-type="genus" reg="Cenophengus">Cenophengus</tp:taxon-name-part><tp:taxon-name-part taxon-name-part-type="species" reg="saasil">saasil</tp:taxon-name-part></tp:taxon-name></italic> Vega-Badillo, Morrone &amp; Zaragoza-Caballero, sp. nov., male. Habitus: <bold>A</bold> dorsal <bold>B</bold> ventral <bold>C</bold> head dorsal <bold>D</bold> pronotum dorsal <bold>E</bold> hind wing. Wing venation: CR = Radial Cell; r4 = radial 4 vein; RP = Posterior Radial vein; MP1+2 = Posterior Median vein; CuA = Cubital vein; AA and AP = Anterior and Posterior Anal veins. Aedeagus: <bold>F</bold> dorsal view <bold>G</bold> lateral view <bold>H</bold> ventral view.</p></caption><graphic xmlns:xlink="http://www.w3.org/1999/xlink" xlink:href="zookeys-1068-073-g026.jpg" position="float" orientation="portrait" xlink:type="simple" id="oo_607307.jpg"><uri content-type="original_file" xlink:type="simple">https://binary.pensoft.net/fig/607307</uri></graphic></fig><fig id="F18" position="float" orientation="portrait"><object-id xmlns:xlink="http://www.w3.org/1999/xlink" content-type="doi" xlink:type="simple">10.3897/zookeys.1068.70295.figure18</object-id><object-id xmlns:xlink="http://www.w3.org/1999/xlink" content-type="arpha" xlink:type="simple">D56CEFD9-F403-518F-BF20-793869562714</object-id><label>Figure 18.</label><caption><p><italic><tp:taxon-name><tp:taxon-name-part taxon-name-part-type="genus" reg="Cenophengus">Cenophengus</tp:taxon-name-part><tp:taxon-name-part taxon-name-part-type="species" reg="mboi">mboi</tp:taxon-name-part></tp:taxon-name></italic> Vega-Badillo et al. 2021, male. Habitus: <bold>A</bold> dorsal <bold>B</bold> ventral <bold>C</bold> head dorsal <bold>D</bold> pronotum dorsal <bold>E</bold> hind wing. Wing venation: CR = Radial Cell; r3 = radial 3 vein; r4 = radial 4 vein; RP = Posterior Radial vein; MP1+2 = Posterior Median vein; CuA = Cubital vein; AA and AP = Anterior and Posterior Anal veins. Aedeagus: <bold>F</bold> dorsal view <bold>G</bold> lateral view <bold>H</bold> ventral view.</p></caption><graphic xmlns:xlink="http://www.w3.org/1999/xlink" xlink:href="zookeys-1068-073-g018.jpg" position="float" orientation="portrait" xlink:type="simple" id="oo_607299.jpg"><uri content-type="original_file" xlink:type="simple">https://binary.pensoft.net/fig/607299</uri></graphic></fig><fig id="F25" position="float" orientation="portrait"><object-id xmlns:xlink="http://www.w3.org/1999/xlink" content-type="doi" xlink:type="simple">10.3897/zookeys.1068.70295.figure25</object-id><object-id xmlns:xlink="http://www.w3.org/1999/xlink" content-type="arpha" xlink:type="simple">16806F1D-EDCB-52CC-BF5D-D07B4AD9C6B3</object-id><label>Figure 25.</label><caption><p><tp:taxon-name><tp:taxon-name-part taxon-name-part-type="genus" reg="Cenophengus">Cenophengus</tp:taxon-name-part><tp:taxon-name-part taxon-name-part-type="species" reg="punctatissimus">punctatissimus</tp:taxon-name-part></tp:taxon-name> Wittmer, 1976, male. Habitus: <bold>A</bold> dorsal <bold>B</bold> ventral <bold>C</bold> head dorsal <bold>D</bold> pronotum dorsal <bold>E</bold> hind wing. Wing venation: CR = Radial Cell; r3 = radial 3 vein; r4 = radial 4 vein; RP = Posterior Radial vein; MP1+2 = Posterior Median vein; CuA = Cubital vein; AA and AP = Anterior and Posterior Anal veins. Aedeagus: <bold>F</bold> dorsal view <bold>G</bold> lateral view <bold>H</bold> ventral view.</p></caption><graphic xmlns:xlink="http://www.w3.org/1999/xlink" xlink:href="zookeys-1068-073-g025.jpg" position="float" orientation="portrait" xlink:type="simple" id="oo_607306.jpg"><uri content-type="original_file" xlink:type="simple">https://binary.pensoft.net/fig/607306</uri></graphic></fig><fig id="F24" position="float" orientation="portrait"><object-id xmlns:xlink="http://www.w3.org/1999/xlink" content-type="doi" xlink:type="simple">10.3897/zookeys.1068.70295.figure24</object-id><object-id xmlns:xlink="http://www.w3.org/1999/xlink" content-type="arpha" xlink:type="simple">3E40D1BA-D26F-5F06-B928-72065B2BFFC7</object-id><label>Figure 24.</label><caption><p><italic><tp:taxon-name><tp:taxon-name-part taxon-name-part-type="genus" reg="Cenophengus">Cenophengus</tp:taxon-name-part><tp:taxon-name-part taxon-name-part-type="species" reg="pedregalensis">pedregalensis</tp:taxon-name-part></tp:taxon-name></italic> Zaragoza-Caballero, 1975, male. Habitus: <bold>A</bold> dorsal <bold>B</bold> ventral <bold>C</bold> head dorsal <bold>D</bold> pronotum dorsal <bold>E</bold> hind wing. Wing venation: CR = Radial Cell; r3 = radial 3 vein; r4 = radial 4 vein; RP = Posterior Radial vein; MP1+2 = Posterior Median vein; CuA = Cubital vein; AA and AP = Anterior and Posterior Anal veins. Aedeagus: <bold>F</bold> dorsal view <bold>G</bold> lateral view <bold>H</bold> ventral view.</p></caption><graphic xmlns:xlink="http://www.w3.org/1999/xlink" xlink:href="zookeys-1068-073-g024.jpg" position="float" orientation="portrait" xlink:type="simple" id="oo_607305.jpg"><uri content-type="original_file" xlink:type="simple">https://binary.pensoft.net/fig/607305</uri></graphic></fig><fig id="F33" position="float" orientation="portrait"><object-id xmlns:xlink="http://www.w3.org/1999/xlink" content-type="doi" xlink:type="simple">10.3897/zookeys.1068.70295.figure33</object-id><object-id xmlns:xlink="http://www.w3.org/1999/xlink" content-type="arpha" xlink:type="simple">43903469-4F5D-5493-B5EF-024EC4D5F280</object-id><label>Figure 33.</label><caption><p><italic><tp:taxon-name><tp:taxon-name-part taxon-name-part-type="genus" reg="Cenophengus">Cenophengus</tp:taxon-name-part><tp:taxon-name-part taxon-name-part-type="species" reg="zuritai">zuritai</tp:taxon-name-part></tp:taxon-name></italic> Vega-Badillo, Morrone &amp; Zaragoza-Caballero, sp. nov., male. Habitus: <bold>A</bold> dorsal <bold>B</bold> ventral <bold>C</bold> head dorsal <bold>D</bold> pronotum <bold>E</bold> hind wing. Wing venation: CR = Radial Cell; r4 = radial 4 vein; RP = Posterior Radial vein; MP1+2 = Posterior Median vein; CuA = Cubital vein; AA and AP = Anterior and Posterior Anal veins. Aedeagus: <bold>F</bold> dorsal view <bold>G</bold> lateral view <bold>H</bold> ventral view.</p></caption><graphic xmlns:xlink="http://www.w3.org/1999/xlink" xlink:href="zookeys-1068-073-g033.jpg" position="float" orientation="portrait" xlink:type="simple" id="oo_607314.jpg"><uri content-type="original_file" xlink:type="simple">https://binary.pensoft.net/fig/607314</uri></graphic></fig><fig id="F32" position="float" orientation="portrait"><object-id xmlns:xlink="http://www.w3.org/1999/xlink" content-type="doi" xlink:type="simple">10.3897/zookeys.1068.70295.figure32</object-id><object-id xmlns:xlink="http://www.w3.org/1999/xlink" content-type="arpha" xlink:type="simple">0DEC23C2-F804-5567-B7A4-78FBA7C8C687</object-id><label>Figure 32.</label><caption><p><italic><tp:taxon-name><tp:taxon-name-part taxon-name-part-type="genus" reg="Cenophengus">Cenophengus</tp:taxon-name-part><tp:taxon-name-part taxon-name-part-type="species" reg="xiinbali">xiinbali</tp:taxon-name-part></tp:taxon-name></italic> Vega-Badillo et al. 2021, male. Habitus: <bold>A</bold> dorsal <bold>B</bold> ventral <bold>C</bold> head dorsal <bold>D</bold> pronotum <bold>E</bold> hind wing. Wing venation: CR = Radial Cell; r4 = radial 4 vein; RP = Posterior Radial vein; MP1+2 = Posterior Median vein; CuA = Cubital vein; AA and AP = Anterior and Posterior Anal veins. Aedeagus: <bold>F</bold> dorsal view <bold>G</bold> lateral view <bold>H</bold> ventral view.</p></caption><graphic xmlns:xlink="http://www.w3.org/1999/xlink" xlink:href="zookeys-1068-073-g032.jpg" position="float" orientation="portrait" xlink:type="simple" id="oo_607313.jpg"><uri content-type="original_file" xlink:type="simple">https://binary.pensoft.net/fig/607313</uri></graphic></fig></tp:treatment-sec><ref-list><ref id="B21"><mixed-citation xmlns:xlink="http://www.w3.org/1999/xlink" xlink:type="simple"><person-group><name name-style="western"><surname>Zaragoza-Caballero</surname><given-names>S</given-names></name></person-group> (<year>2003</year>) <article-title>Nuevas especies de <italic><tp:taxon-name><tp:taxon-name-part taxon-name-part-type="genus">Phengodes</tp:taxon-name-part></tp:taxon-name></italic> y <italic><tp:taxon-name><tp:taxon-name-part taxon-name-part-type="genus">Cenophengus</tp:taxon-name-part></tp:taxon-name></italic> (<tp:taxon-name><tp:taxon-name-part taxon-name-part-type="family">Phengodidae</tp:taxon-name-part></tp:taxon-name>: <tp:taxon-name><tp:taxon-name-part taxon-name-part-type="order">Coleoptera</tp:taxon-name-part></tp:taxon-name>) de la Estación de Biología Chamela, Jalisco, México.</article-title><source>Anales del Instituto de Biología de la Universidad Nacional Autónoma de México, Serie Zoología</source><volume>74</volume>: <fpage>153</fpage>–<lpage>162</lpage>.</mixed-citation></ref><ref id="B13"><mixed-citation xmlns:xlink="http://www.w3.org/1999/xlink" xlink:type="simple"><person-group><name name-style="western"><surname>Wittmer</surname><given-names>W</given-names></name></person-group> (<year>1976</year>) <article-title>Arbeiten zu einer Revision der Familie <tp:taxon-name><tp:taxon-name-part taxon-name-part-type="family">Phengodidae</tp:taxon-name-part></tp:taxon-name> (<tp:taxon-name><tp:taxon-name-part taxon-name-part-type="order">Coleoptera</tp:taxon-name-part></tp:taxon-name>). Entomologische Arbeiten aus dem Museum G. Frey.</article-title><volume>27</volume>: <fpage>414</fpage>–<lpage>524</lpage>.</mixed-citation></ref><ref id="B14"><mixed-citation xmlns:xlink="http://www.w3.org/1999/xlink" xlink:type="simple"><person-group><name name-style="western"><surname>Wittmer</surname><given-names>W</given-names></name></person-group> (<year>1981</year>) <article-title>Zur Kenntnis der Familie <tp:taxon-name><tp:taxon-name-part taxon-name-part-type="family">Phengodidae</tp:taxon-name-part></tp:taxon-name> (<tp:taxon-name><tp:taxon-name-part taxon-name-part-type="order">Coleoptera</tp:taxon-name-part></tp:taxon-name>). Mitteilungen der Entomologischen Gesellschaft Basel N.F.</article-title><volume>31</volume>: <fpage>105</fpage>–<lpage>107</lpage>.</mixed-citation></ref><ref id="B22"><mixed-citation xmlns:xlink="http://www.w3.org/1999/xlink" xlink:type="simple"><person-group><name name-style="western"><surname>Zaragoza-Caballero</surname><given-names>S</given-names></name></person-group> (<year>2008</year>) <article-title><italic><tp:taxon-name><tp:taxon-name-part taxon-name-part-type="genus">Cenophengus</tp:taxon-name-part></tp:taxon-name></italic> en México (<tp:taxon-name><tp:taxon-name-part taxon-name-part-type="order">Coleoptera</tp:taxon-name-part></tp:taxon-name>: <tp:taxon-name><tp:taxon-name-part taxon-name-part-type="family">Phengodidae</tp:taxon-name-part></tp:taxon-name>: <tp:taxon-name>Mastinocerinae</tp:taxon-name>): descripción de cuatro nuevas especies.</article-title><source>Dugesiana</source><volume>15</volume>: <fpage>153</fpage>–<lpage>158</lpage>.</mixed-citation></ref><ref id="B6"><mixed-citation xmlns:xlink="http://www.w3.org/1999/xlink" xlink:type="simple"><person-group><name name-style="western"><surname>LeConte</surname><given-names>JL</given-names></name></person-group> (<year>1881</year>) <article-title>Synopsis of the <tp:taxon-name><tp:taxon-name-part taxon-name-part-type="family">Lampyridae</tp:taxon-name-part></tp:taxon-name> of the United States.</article-title><source>Transactions American Entomological Society</source><volume>9</volume>: <fpage>15</fpage>–<lpage>72</lpage>. <ext-link xlink:type="simple" ext-link-type="doi" xlink:href="10.2307/25076399">https://doi.org/10.2307/25076399</ext-link></mixed-citation></ref><ref id="B18"><mixed-citation xmlns:xlink="http://www.w3.org/1999/xlink" xlink:type="simple"><person-group><name name-style="western"><surname>Zaragoza-Caballero</surname><given-names>S</given-names></name></person-group> (<year>1986</year>) <article-title>Descripción de dos especies nuevas de <italic><tp:taxon-name><tp:taxon-name-part taxon-name-part-type="genus">Cenophengus</tp:taxon-name-part></tp:taxon-name></italic> LeConte (<tp:taxon-name><tp:taxon-name-part taxon-name-part-type="order">Coleoptera</tp:taxon-name-part></tp:taxon-name>: <tp:taxon-name><tp:taxon-name-part taxon-name-part-type="family">Phengodidae</tp:taxon-name-part></tp:taxon-name>; <tp:taxon-name><tp:taxon-name-part taxon-name-part-type="tribe">Mastinocerini</tp:taxon-name-part></tp:taxon-name>).</article-title><source>Anales del Instituto de Biología de la Universidad Nacional Autónoma de México, Serie Zoología</source><volume>56</volume>: <fpage>933</fpage>–<lpage>938</lpage>.</mixed-citation></ref><ref id="B19"><mixed-citation xmlns:xlink="http://www.w3.org/1999/xlink" xlink:type="simple"><person-group><name name-style="western"><surname>Zaragoza-Caballero</surname><given-names>S</given-names></name></person-group> (<year>1988</year>) <article-title>Una especie nueva de <italic><tp:taxon-name><tp:taxon-name-part taxon-name-part-type="genus">Cenophengus</tp:taxon-name-part></tp:taxon-name></italic> de México (<tp:taxon-name><tp:taxon-name-part taxon-name-part-type="order">Coleoptera</tp:taxon-name-part></tp:taxon-name>: <tp:taxon-name><tp:taxon-name-part taxon-name-part-type="family">Phengodidae</tp:taxon-name-part></tp:taxon-name>; <tp:taxon-name><tp:taxon-name-part taxon-name-part-type="tribe">Mastinocerini</tp:taxon-name-part></tp:taxon-name>).</article-title><source>Anales del Instituto de Biología de la Universidad Nacional Autónoma de México, Serie Zoología</source><volume>58</volume>: <fpage>651</fpage>–<lpage>654</lpage>.</mixed-citation></ref><ref id="B15"><mixed-citation xmlns:xlink="http://www.w3.org/1999/xlink" xlink:type="simple"><person-group><name name-style="western"><surname>Wittmer</surname><given-names>W</given-names></name></person-group> (<year>1986</year>) <article-title>Ein Beitrag zur Kenntnis der <tp:taxon-name><tp:taxon-name-part taxon-name-part-type="family">Phengodidae</tp:taxon-name-part></tp:taxon-name> (<tp:taxon-name><tp:taxon-name-part taxon-name-part-type="order">Coleoptera</tp:taxon-name-part></tp:taxon-name>) (38. Beitrag zur Kenntnis der Neotropischen Fauna).</article-title><source>Anales del Instituto de Biología, Universidad Nacional Autónoma de México</source><volume>56</volume>(<issue>1</issue>): <fpage>159</fpage>–<lpage>176</lpage>.</mixed-citation></ref><ref id="B7"><mixed-citation xmlns:xlink="http://www.w3.org/1999/xlink" xlink:type="simple"><person-group><name name-style="western"><surname>Schaeffer</surname><given-names>CFA</given-names></name></person-group> (<year>1904</year>) <article-title>New genera and species of <tp:taxon-name><tp:taxon-name-part taxon-name-part-type="order">Coleoptera</tp:taxon-name-part></tp:taxon-name>.</article-title><source>Journal New York Entomological Society</source><volume>12</volume>: <fpage>197</fpage>–<lpage>236</lpage>.</mixed-citation></ref><ref id="B16"><mixed-citation xmlns:xlink="http://www.w3.org/1999/xlink" xlink:type="simple"><person-group><name name-style="western"><surname>Zaragoza-Caballero</surname><given-names>S</given-names></name></person-group> (<year>1975</year>) <article-title>Una nueva especie de <italic><tp:taxon-name><tp:taxon-name-part taxon-name-part-type="genus">Cenophengus</tp:taxon-name-part></tp:taxon-name></italic> LeConte (<tp:taxon-name><tp:taxon-name-part taxon-name-part-type="order">Coleoptera</tp:taxon-name-part></tp:taxon-name>: <tp:taxon-name><tp:taxon-name-part taxon-name-part-type="family">Phengodidae</tp:taxon-name-part></tp:taxon-name>; <tp:taxon-name><tp:taxon-name-part taxon-name-part-type="tribe">Mastinocerini</tp:taxon-name-part></tp:taxon-name>) del Pedregal San Ángel. México D.F.</article-title><source>Anales del Instituto de Biología de la Universidad Nacional Autónoma de México, Serie Zoología</source><volume>46</volume>: <fpage>69</fpage>–<lpage>74</lpage>.</mixed-citation></ref><ref id="B17"><mixed-citation xmlns:xlink="http://www.w3.org/1999/xlink" xlink:type="simple"><person-group><name name-style="western"><surname>Zaragoza-Caballero</surname><given-names>S</given-names></name></person-group> (<year>1984</year>) <article-title>Descripción de dos especies nuevas y nuevos registros de <italic><tp:taxon-name><tp:taxon-name-part taxon-name-part-type="genus">Cenophengus</tp:taxon-name-part></tp:taxon-name></italic> (<tp:taxon-name><tp:taxon-name-part taxon-name-part-type="order">Coleoptera</tp:taxon-name-part></tp:taxon-name>: <tp:taxon-name><tp:taxon-name-part taxon-name-part-type="family">Phengodidae</tp:taxon-name-part></tp:taxon-name>; <tp:taxon-name><tp:taxon-name-part taxon-name-part-type="tribe">Mastinocerini</tp:taxon-name-part></tp:taxon-name>).</article-title><source>Anales del Instituto de Biología de la Universidad Nacional Autónoma de México, Serie Zoología</source><volume>55</volume>: <fpage>203</fpage>–<lpage>208</lpage>.</mixed-citation></ref></ref-list></tp:taxon-treatment>
