# Supplementary material for: Revision of the genus Cenophengus LeConte, 1881 (Coleoptera, Phengodidae), with the description of four new species, new geographic records and a new synonymy
Source: Zookeys. 2021 Nov 4;1068:73–148. doi: 10.3897/zookeys.1068.70295 (PMC8585861; doi:10.3897/zookeys.1068.70295)
Supplement: XML Treatment for Cenophengus debilis [file zookeys.1068.70295-treatment2.xml]

<!DOCTYPE tp:taxon-treatment
  PUBLIC "-//TaxonX//DTD Taxonomic Treatment Publishing DTD v0 20100105//EN" "tax-treatment-NSO.dtd">
<tp:taxon-treatment xmlns:tp="http://www.plazi.org/taxpub"><tp:treatment-meta><kwd-group><label>Taxon classification</label><kwd><named-content xmlns:xlink="http://www.w3.org/1999/xlink" content-type="kingdom">Animalia</named-content></kwd><kwd><named-content xmlns:xlink="http://www.w3.org/1999/xlink" content-type="order">Coleoptera</named-content></kwd><kwd><named-content xmlns:xlink="http://www.w3.org/1999/xlink" content-type="family">Phengodidae</named-content></kwd></kwd-group><mixed-citation publication-type="journal"><person-group><name><surname>Vega-Badillo</surname><given-names>Viridiana</given-names></name><name><surname>Morrone</surname><given-names>Juan J.</given-names></name><name><surname>Zaragoza-Caballero</surname><given-names>Santiago</given-names></name></person-group><article-title>Revision of the genus <italic><tp:taxon-name><tp:taxon-name-part taxon-name-part-type="genus" reg="Cenophengus">Cenophengus</tp:taxon-name-part></tp:taxon-name></italic> LeConte, 1881 (<tp:taxon-name><tp:taxon-name-part taxon-name-part-type="order">Coleoptera</tp:taxon-name-part></tp:taxon-name>, <tp:taxon-name><tp:taxon-name-part taxon-name-part-type="family">Phengodidae</tp:taxon-name-part></tp:taxon-name>), with the description of four new species, new geographic records and a new synonymy</article-title><source>Zookeys</source><day>04</day><month>11</month><year>2021</year><volume>1068</volume><fpage>73</fpage><lpage>148</lpage><pub-id pub-id-type="doi">10.3897/zookeys.1068.70295</pub-id></mixed-citation></tp:treatment-meta><tp:nomenclature><tp:taxon-name>
            <object-id xmlns:xlink="http://www.w3.org/1999/xlink" content-type="arpha" xlink:type="simple">F6592DD2-F0D8-52ED-B9BB-A0833639341B</object-id>
            <tp:taxon-name-part taxon-name-part-type="genus" reg="Cenophengus">Cenophengus</tp:taxon-name-part>
            <tp:taxon-name-part taxon-name-part-type="species" reg="debilis">debilis</tp:taxon-name-part>
          </tp:taxon-name><tp:taxon-authority>LeConte, 1881</tp:taxon-authority><xref ref-type="fig" rid="F2">Fig. 2A–H</xref><tp:nomenclature-citation-list><tp:nomenclature-citation><tp:taxon-name>
                <tp:taxon-name-part taxon-name-part-type="genus" reg="Cenophengus">Cenophengus</tp:taxon-name-part>
                <tp:taxon-name-part taxon-name-part-type="species" reg="debilis">debilis</tp:taxon-name-part>
              </tp:taxon-name><comment>LeConte, 1881: 41.</comment></tp:nomenclature-citation></tp:nomenclature-citation-list></tp:nomenclature><tp:treatment-sec sec-type="type locality" id="SECID0EUPBG"><title>Type locality.</title><p>California, USA (Fig. <xref ref-type="fig" rid="F3">3</xref>).</p></tp:treatment-sec><tp:treatment-sec sec-type="type material" id="SECID0E5PBG"><title>Type material examined.</title><p><bold><italic>Holotype</italic></bold> ♂: “Type /2813” “<italic><tp:taxon-name><tp:taxon-name-part taxon-name-part-type="genus" reg="Cenophengus">Cenophengus</tp:taxon-name-part></tp:taxon-name>/ <tp:taxon-name><tp:taxon-name-part taxon-name-part-type="genus" reg="Cenophengus"/><tp:taxon-name-part taxon-name-part-type="species" reg="debilis">debilis</tp:taxon-name-part></tp:taxon-name></italic> Lec.” “Cal.” | <abbrev xmlns:xlink="http://www.w3.org/1999/xlink" content-type="institution" xlink:title="Museum of Comparative Zoology Collection Harvard University, Boston, USA" id="ABBRID0EZQBG" xlink:type="simple">MCZ</abbrev>, url: http:/<ext-link xmlns:xlink="http://www.w3.org/1999/xlink" xlink:type="simple" ext-link-type="uri" xlink:href="http://insects.oeb.harvard.edu">insects.oeb.harvard.edu</ext-link>.</p></tp:treatment-sec><tp:treatment-sec sec-type="remarks" id="SECID0EDRBG"><title>Remarks.</title><p><italic><tp:taxon-name><tp:taxon-name-part taxon-name-part-type="genus" reg="Cenophengus">Cenophengus</tp:taxon-name-part><tp:taxon-name-part taxon-name-part-type="species" reg="debilis">debilis</tp:taxon-name-part></tp:taxon-name></italic> is morphologically similar to <italic><tp:taxon-name><tp:taxon-name-part taxon-name-part-type="genus" reg="Cenophengus">C.</tp:taxon-name-part><tp:taxon-name-part taxon-name-part-type="species" reg="baios">baios</tp:taxon-name-part></tp:taxon-name></italic>, but can be distinguished by the antennal rami length, branching of the hind wing and interantennal distance. In <italic><tp:taxon-name><tp:taxon-name-part taxon-name-part-type="genus" reg="Cenophengus">C.</tp:taxon-name-part><tp:taxon-name-part taxon-name-part-type="species" reg="debilis">debilis</tp:taxon-name-part></tp:taxon-name></italic>, the branching of the anterior cubital veins (CuA) is present on the hind wing, whereas in <italic><tp:taxon-name><tp:taxon-name-part taxon-name-part-type="genus" reg="Cenophengus">C.</tp:taxon-name-part><tp:taxon-name-part taxon-name-part-type="species" reg="baios">baios</tp:taxon-name-part></tp:taxon-name></italic>, it is unbranched. The interantennal distance is wider than length of first antennomere in <italic><tp:taxon-name><tp:taxon-name-part taxon-name-part-type="genus" reg="Cenophengus">C.</tp:taxon-name-part><tp:taxon-name-part taxon-name-part-type="species" reg="debilis">debilis</tp:taxon-name-part></tp:taxon-name></italic>, in <italic><tp:taxon-name><tp:taxon-name-part taxon-name-part-type="genus" reg="Cenophengus">C.</tp:taxon-name-part><tp:taxon-name-part taxon-name-part-type="species" reg="baios">baios</tp:taxon-name-part></tp:taxon-name></italic>, it is narrower than length of antennomere 1. Additionally, in <italic><tp:taxon-name><tp:taxon-name-part taxon-name-part-type="genus" reg="Cenophengus">C.</tp:taxon-name-part><tp:taxon-name-part taxon-name-part-type="species" reg="debilis">debilis</tp:taxon-name-part></tp:taxon-name></italic>, the antennal rami are 1.5 times as long as the respective antennomere, whereas in <italic><tp:taxon-name><tp:taxon-name-part taxon-name-part-type="genus" reg="Cenophengus">C.</tp:taxon-name-part><tp:taxon-name-part taxon-name-part-type="species" reg="baios">baios</tp:taxon-name-part></tp:taxon-name></italic>, they are as long as the respective antennomere.</p></tp:treatment-sec><tp:treatment-sec sec-type="diagnosis" id="SECID0EBUBG"><title>Diagnosis.</title><p>Integument smooth and pronotum bicoloured (yellow-orange and dark brown); antennal rami are 1.5 times as long as the respective antennomere; clypeus totally sclerotised; anterior cubital veins (CuA) on hind wing branched; aedeagus with one spine at the inner apex of paramere.</p></tp:treatment-sec><tp:treatment-sec sec-type="redescription" id="SECID0EGUBG"><title>Redescription.</title><p><bold>Male.</bold> Body length 4.0–5.3 mm; maximum body width 0.64–0.70 mm (pronotum). Body brown, except for the head, posterior part of the pronotum, scutellum and elytra are dark brown (Fig. <xref ref-type="fig" rid="F2">2A, B</xref>). <bold><italic>Head</italic>.</bold> Wider (0.64–0.82 mm) (0.68 ± 0.025 mm, n = 6) than long (0.35–0.44 mm) (0.37 ± 0.036 mm, n = 6) (Fig. <xref ref-type="fig" rid="F2">2C</xref>), at eye level, almost as wide as the pronotum, integument smooth, punctures smaller than eye facets and separated by approximately 2.5 punctured diameters, each puncture bearing a yellow-orange seta; interantennal distance (0.10–0.13 mm) (0.11 ± 0.012 mm, n = 6) less than the length of antennomere 1 (0.12–0.17 mm) (0.15 ± 0.016 mm, n = 6); eyes 3/4 as long as head in lateral view, longer (0.25–0.35 mm) (0.30 ± 0.031 mm, n = 6) than wide (0.11–0.19 mm) (0.16 ± 0.031 mm, n = 6); interocular distance (0.40–0.46 mm) (0.42 ± 0.031 mm, n = 6) 2.5 times eye width; short antennae (1.16–1.40 mm) (1.2 ± 0.099 mm, n = 6), less than twice the length of the pronotum; antennomere 1 (0.10–0.15 mm) (0.11 ± 0.023 mm, n = 6) longer than the next two combined, antennomere 3 cup-shaped, the 4 (0.08–0.11 mm) (0.98 ± 0.011 mm, n = 6) shorter than the following antennomeres; 5 to 11 about equal in length (0.10–0.12 mm) (0.11 ± 0.08 mm, n = 6), 12 (terminal) (0.16–0.20 mm) (0.17 ± 0.020 mm, n = 6), antennal rami lanceolate in lateral view, 1.5 times as long as respective antennomere; terminal maxillary palpomere robust, securiform (0.15–0.17 mm) (0.16 ± 0.009 mm, n = 6), is shorter than the preceding three combined; terminal labial palpomere spindle-shaped (0.10–0.12) (0.11 ± 0.008 mm, n = 6), 5 times as long as preceding one (0.02–0.03 mm) (0.25 ± 0.005 mm, n = 6). <bold><italic>Thorax</italic>.</bold> Pronotum longer (0.63–0.72 mm) (0.68 ± 0.038 mm, n = 6) than wide (0.64–0.70 mm) (0.68 ± 0.025 mm, n = 6); (Fig. <xref ref-type="fig" rid="F2">2D</xref>); integument smooth, punctures smaller than eye facets and separated by approximately 1.5 punctured diameters, each puncture bearing a yellow-orange seta, convex disc, posterior margin curved with middle notch, sides convex, anterior and posterior angles rounded; mesosternal suture complete; scutellum with posterior margin rounded ; each elytron 3.5 times as long (1.68–1.75 mm) (1.71 ± 0.027 mm, n = 6) as wide (0.44–0.48 mm) (0.45 ± 0.013 mm, n = 6), convex, without longitudinal costae, elytral apex right angled; hind wings with posterior radial vein (RP) length 4 times less than the length of MP1+2, radial cell closed, r3 vein present, r4 vein reduced (not reaching the RP or the radial cell), those of the anterior anal and posterior anal sectors, evident (Fig. <xref ref-type="fig" rid="F2">2E</xref>). Legs: tarsomere 1 of pro-, meso- and metathoracic legs longer than 2. <bold><italic>Abdomen</italic>.</bold> Integument shiny, punctured, with long dense setae, sternite 7 with margin sinuate, sternite 8 with margin notched; aedeagus with one spine at the inner apex of paramere (Fig. <xref ref-type="fig" rid="F2">2F–H</xref>).</p><fig id="F2" position="float" orientation="portrait"><object-id xmlns:xlink="http://www.w3.org/1999/xlink" content-type="doi" xlink:type="simple">10.3897/zookeys.1068.70295.figure2</object-id><object-id xmlns:xlink="http://www.w3.org/1999/xlink" content-type="arpha" xlink:type="simple">2649B5F7-C5E1-5BFB-A637-3F78BAFE64FA</object-id><label>Figure 2.</label><caption><p><italic><tp:taxon-name><tp:taxon-name-part taxon-name-part-type="genus" reg="Cenophengus">Cenophengus</tp:taxon-name-part><tp:taxon-name-part taxon-name-part-type="species" reg="debilis">debilis</tp:taxon-name-part></tp:taxon-name></italic> LeConte, 1881, male. Habitus: <bold>A</bold> dorsal <bold>B</bold> ventral <bold>C</bold> head dorsal <bold>D</bold> pronotum dorsal <bold>E</bold> hind wing. Wing venation: CR = Radial Cell; r3 = radial 3 vein; r4 = radial 4 vein; RP = Posterior Radial vein; MP1+2 = Posterior Median vein; CuA = Cubital vein; AA and AP = Anterior and Posterior Anal veins. Aedeagus: <bold>F</bold> dorsal view <bold>G</bold> lateral view <bold>H</bold> ventral view.</p></caption><graphic xmlns:xlink="http://www.w3.org/1999/xlink" xlink:href="zookeys-1068-073-g002.jpg" position="float" orientation="portrait" xlink:type="simple" id="oo_607283.jpg"><uri content-type="original_file" xlink:type="simple">https://binary.pensoft.net/fig/607283</uri></graphic></fig></tp:treatment-sec><tp:treatment-sec sec-type="Immatures and females" id="SECID0EWWBG"><title>Immatures and females.</title><p>Unknown.</p></tp:treatment-sec><tp:treatment-sec sec-type="distribution" id="SECID0E2WBG"><title>Distribution.</title><p>USA: California (Fig. <xref ref-type="fig" rid="F3">3</xref>).</p><fig id="F3" position="float" orientation="portrait"><object-id xmlns:xlink="http://www.w3.org/1999/xlink" content-type="doi" xlink:type="simple">10.3897/zookeys.1068.70295.figure3</object-id><object-id xmlns:xlink="http://www.w3.org/1999/xlink" content-type="arpha" xlink:type="simple">0A242D4B-F3BD-5BDB-93DB-FDB4AB1ACCB4</object-id><label>Figure 3.</label><caption><p>Map of southern North America showing specimen localities for <italic><tp:taxon-name><tp:taxon-name-part taxon-name-part-type="genus" reg="Cenophengus">Cenophengus</tp:taxon-name-part></tp:taxon-name></italic> spp.</p></caption><graphic xmlns:xlink="http://www.w3.org/1999/xlink" xlink:href="zookeys-1068-073-g003.jpg" position="float" orientation="portrait" xlink:type="simple" id="oo_607284.jpg"><uri content-type="original_file" xlink:type="simple">https://binary.pensoft.net/fig/607284</uri></graphic></fig></tp:treatment-sec><tp:treatment-sec sec-type="material" id="SECID0EZXBG"><title>Additional material examined.</title><p>“USA CA: 10 mi. NE of /Trimmer/ 24.VI. 93. / Lot 2 BF&amp;JL/ Carr.” “J. &amp; B. Carr Coll. / Bequest to <named-content xmlns:xlink="http://www.w3.org/1999/xlink" content-type="dwc:institutional_code" xlink:type="simple">CNCI</named-content>/ August, 2000” (3) |<named-content xmlns:xlink="http://www.w3.org/1999/xlink" content-type="dwc:institutional_code" xlink:type="simple">CNCI</named-content>; “Sun City, Calif. / Riverside Co./ VIII. 28.1968/ D. E. Bright” “<italic><tp:taxon-name><tp:taxon-name-part taxon-name-part-type="genus" reg="Cenophengus">Cenophengus</tp:taxon-name-part></tp:taxon-name> /<tp:taxon-name><tp:taxon-name-part taxon-name-part-type="genus" reg="Cenophengus"/><tp:taxon-name-part taxon-name-part-type="species" reg="debilis">debilis</tp:taxon-name-part></tp:taxon-name></italic> / det. W. Wittmer” (1) |<named-content xmlns:xlink="http://www.w3.org/1999/xlink" content-type="dwc:institutional_code" xlink:type="simple">CNCI</named-content>; “3 mi. N Refugio/ Beach, Calif. / Sta. Barb. Co. / July 4, 1965” “J.S. Bucket/ Collector” (1) |<named-content xmlns:xlink="http://www.w3.org/1999/xlink" content-type="dwc:institutional_code" xlink:type="simple">CNIN</named-content>; “Pasadena/ 13 – 15/ VI.1917 Cal. / A. Fenyes” “Electric light” “<italic><tp:taxon-name><tp:taxon-name-part taxon-name-part-type="genus" reg="Cenophengus">Cenophengus</tp:taxon-name-part></tp:taxon-name>/ <tp:taxon-name><tp:taxon-name-part taxon-name-part-type="genus" reg="Cenophengus"/><tp:taxon-name-part taxon-name-part-type="species" reg="debilis">debilis</tp:taxon-name-part></tp:taxon-name></italic> Lec. / det. D. Linsdale 1960” (1) |<named-content xmlns:xlink="http://www.w3.org/1999/xlink" content-type="dwc:institutional_code" xlink:type="simple">CNIN</named-content>.</p></tp:treatment-sec></tp:taxon-treatment>
