# Supplementary material for: Revision of the genus Cenophengus LeConte, 1881 (Coleoptera, Phengodidae), with the description of four new species, new geographic records and a new synonymy
Source: Zookeys. 2021 Nov 4;1068:73–148. doi: 10.3897/zookeys.1068.70295 (PMC8585861; doi:10.3897/zookeys.1068.70295)
Supplement: XML Treatment for Cenophengus baios [file zookeys.1068.70295-treatment3.xml]

<!DOCTYPE tp:taxon-treatment
  PUBLIC "-//TaxonX//DTD Taxonomic Treatment Publishing DTD v0 20100105//EN" "tax-treatment-NSO.dtd">
<tp:taxon-treatment xmlns:tp="http://www.plazi.org/taxpub"><tp:treatment-meta><kwd-group><label>Taxon classification</label><kwd><named-content xmlns:xlink="http://www.w3.org/1999/xlink" content-type="kingdom">Animalia</named-content></kwd><kwd><named-content xmlns:xlink="http://www.w3.org/1999/xlink" content-type="order">Coleoptera</named-content></kwd><kwd><named-content xmlns:xlink="http://www.w3.org/1999/xlink" content-type="family">Phengodidae</named-content></kwd></kwd-group><mixed-citation publication-type="journal"><person-group><name><surname>Vega-Badillo</surname><given-names>Viridiana</given-names></name><name><surname>Morrone</surname><given-names>Juan J.</given-names></name><name><surname>Zaragoza-Caballero</surname><given-names>Santiago</given-names></name></person-group><article-title>Revision of the genus <italic><tp:taxon-name><tp:taxon-name-part taxon-name-part-type="genus" reg="Cenophengus">Cenophengus</tp:taxon-name-part></tp:taxon-name></italic> LeConte, 1881 (<tp:taxon-name><tp:taxon-name-part taxon-name-part-type="order">Coleoptera</tp:taxon-name-part></tp:taxon-name>, <tp:taxon-name><tp:taxon-name-part taxon-name-part-type="family">Phengodidae</tp:taxon-name-part></tp:taxon-name>), with the description of four new species, new geographic records and a new synonymy</article-title><source>Zookeys</source><day>04</day><month>11</month><year>2021</year><volume>1068</volume><fpage>73</fpage><lpage>148</lpage><pub-id pub-id-type="doi">10.3897/zookeys.1068.70295</pub-id></mixed-citation></tp:treatment-meta><tp:nomenclature><tp:taxon-name>
            <object-id xmlns:xlink="http://www.w3.org/1999/xlink" content-type="arpha" xlink:type="simple">E164D703-C2F1-5DFE-B34E-E7826C8427CC</object-id>
            <tp:taxon-name-part taxon-name-part-type="genus" reg="Cenophengus">Cenophengus</tp:taxon-name-part>
            <tp:taxon-name-part taxon-name-part-type="species" reg="baios">baios</tp:taxon-name-part>
          </tp:taxon-name><tp:taxon-authority>Zaragoza-Caballero, 2003</tp:taxon-authority><xref ref-type="fig" rid="F4">Fig. 4A–H</xref><tp:nomenclature-citation-list><tp:nomenclature-citation><tp:taxon-name>
                <tp:taxon-name-part taxon-name-part-type="genus" reg="Cenophengus">Cenophengus</tp:taxon-name-part>
                <tp:taxon-name-part taxon-name-part-type="species" reg="baios">baios</tp:taxon-name-part>
              </tp:taxon-name><comment>Zaragoza-Caballero, 2003: 159.</comment></tp:nomenclature-citation></tp:nomenclature-citation-list></tp:nomenclature><tp:treatment-sec sec-type="type locality" id="SECID0EN2BG"><title>Type locality.</title><p>Jalisco, Mexico.</p></tp:treatment-sec><tp:treatment-sec sec-type="type material" id="SECID0ES2BG"><title>Type material examined.</title><p><bold><italic>Holotype</italic></bold> ♂: “MEXICO: Jalisco/ Est. Biol. Chamela 7/ Cuenca 1 TM. / 3-8- VIII-1992/ Trampa Malaise 237/ Col. A. Rodríguez” |<named-content xmlns:xlink="http://www.w3.org/1999/xlink" content-type="dwc:institutional_code" xlink:type="simple">CNIN</named-content>. Paratype ♂: “MEXICO: Jalisco/ San Buenaventura/ 3-8-VI-1992 Alt. 720 m/ 19°47.6' N 104°03.32' O/ Trampa Malaise 4” “Cols. V.H. Toledo/ M.E. Guardado, A. Soria/ S. Zaragoza, L.F. Novelo/ E. Ramírez, M.A. Sarmiento” |<named-content xmlns:xlink="http://www.w3.org/1999/xlink" content-type="dwc:institutional_code" xlink:type="simple">CNIN</named-content>; <bold><italic>Paratype</italic></bold> ♂: ” MEXICO: Jalisco/ Estación Biológica Chamela/ 13-XI-1987 en hojarasca/ R. Terron” |<named-content xmlns:xlink="http://www.w3.org/1999/xlink" content-type="dwc:institutional_code" xlink:type="simple">CNIN</named-content>.</p></tp:treatment-sec><tp:treatment-sec sec-type="remarks" id="SECID0EP3BG"><title>Remarks.</title><p><italic><tp:taxon-name><tp:taxon-name-part taxon-name-part-type="genus" reg="Cenophengus">Cenophengus</tp:taxon-name-part><tp:taxon-name-part taxon-name-part-type="species" reg="baios">baios</tp:taxon-name-part></tp:taxon-name></italic> is morphologically similar to <italic><tp:taxon-name><tp:taxon-name-part taxon-name-part-type="genus" reg="Cenophengus">C.</tp:taxon-name-part><tp:taxon-name-part taxon-name-part-type="species" reg="huatulcoensis">huatulcoensis</tp:taxon-name-part></tp:taxon-name></italic>, but can be distinguished by the antennal rami length, interantennal and interocular distances. In <italic><tp:taxon-name><tp:taxon-name-part taxon-name-part-type="genus" reg="Cenophengus">C.</tp:taxon-name-part><tp:taxon-name-part taxon-name-part-type="species" reg="baios">baios</tp:taxon-name-part></tp:taxon-name></italic>, the interantennal distance is shorter than the length of the antennomere 1, whereas in <italic><tp:taxon-name><tp:taxon-name-part taxon-name-part-type="genus" reg="Cenophengus">C.</tp:taxon-name-part><tp:taxon-name-part taxon-name-part-type="species" reg="huatulcoensis">huatulcoensis</tp:taxon-name-part></tp:taxon-name></italic>, it is equal. The interocular distance is 3.5 times eye width in <italic><tp:taxon-name><tp:taxon-name-part taxon-name-part-type="genus" reg="Cenophengus">C.</tp:taxon-name-part><tp:taxon-name-part taxon-name-part-type="species" reg="baios">baios</tp:taxon-name-part></tp:taxon-name></italic> and in <italic><tp:taxon-name><tp:taxon-name-part taxon-name-part-type="genus" reg="Cenophengus">C.</tp:taxon-name-part><tp:taxon-name-part taxon-name-part-type="species" reg="huatulcoensis">huatulcoensis</tp:taxon-name-part></tp:taxon-name></italic>, it is 3 times longer. Additionally, in <italic><tp:taxon-name><tp:taxon-name-part taxon-name-part-type="genus" reg="Cenophengus">C.</tp:taxon-name-part><tp:taxon-name-part taxon-name-part-type="species" reg="baios">baios</tp:taxon-name-part></tp:taxon-name></italic>, the antennal rami are as long as the respective antennomere, whereas in <italic><tp:taxon-name><tp:taxon-name-part taxon-name-part-type="genus" reg="Cenophengus">C.</tp:taxon-name-part><tp:taxon-name-part taxon-name-part-type="species" reg="huatulcoensis">huatulcoensis</tp:taxon-name-part></tp:taxon-name></italic>, they are twice as long as the respective antennomere.</p></tp:treatment-sec><tp:treatment-sec sec-type="diagnosis" id="SECID0EN6BG"><title>Diagnosis.</title><p>Integument smooth, antennae less than twice the length of the pronotum, antennal rami as long as the respective antennomere, pronotum as long as wide, each elytron 2.7 times as long as wide and branching of the anterior cubital veins (CuA) absent in the hind wing; aedeagus with three teeth at the inner apex of paramere.</p></tp:treatment-sec><tp:treatment-sec sec-type="redescription" id="SECID0ES6BG"><title>Redescription.</title><p><bold>Male.</bold> Body length 3.8–4.0 mm: maximum body width 0.50–0.52 mm (pronotum). Body pale brown, except for head which is dark brown (Fig. <xref ref-type="fig" rid="F4">4A, B</xref>). <bold><italic>Head</italic>.</bold> Wider (0.49–0.56 mm) (0.52 ± 0.022 mm, n = 10) than long (0.33–0.40 mm) (0.35 ± 0.019 mm, n = 10) (Fig. <xref ref-type="fig" rid="F4">4C</xref>), at eye level, as wide as the pronotum, integument smooth, punctures as large as eye facets and separated by approximately 2 punctured diameters, each puncture bearing a yellow-orange seta; interantennal distance (0.06–0.10 mm) (0.67 ± 0.013 mm, n = 10) less than the length of antennomere 1 (0.10–0.13 mm) (0.11 ± 0.013 mm, n = 10); eyes 1/2 as long as head in lateral view, longer (0.16–0.23 mm) (0.19 ± 0.024 mm, n = 10) than wide (0.08–0.11 mm) (0.95 ± 0.014 mm, n = 10); interocular distance (0.30–0.35 mm) (0.33 ± 0.016 mm, n = 10) 3.5 times eye width, slightly excavated; short antennae (1.09–1.36 mm) (1.15 ± 0.085 mm, n = 10) less than twice the length of the pronotum; antennomere 1 (0.10–0.13 m) (0.11 ± 0.013 mm, n = 10) as long as the next two combined, 3 cup-shaped, from 4 to 11 about equal in length (0.1–0.12) (1.05 ± 0.0084, n = 10), 12 (terminal) (0.10–0.15 mm) (0.12 ± 0.017 mm, n = 10), antennal rami lanceolate in lateral view, as long as the respective antennomere; terminal maxillary palpomere securiform (0.13–0.15 mm) (0.14 ± 0.006 mm, n = 10), as long as the preceding three combined; terminal labial palpomere spindle-shaped (0.05–0.07 mm) (0.06 ± 0.004 mm, n = 10), 3 times as long as preceding one (0.02–0.03 mm) (0.21 ± 0.003 mm, n = 10). <bold><italic>Thorax</italic>.</bold> Pronotum as long (0.55–0.60 mm) (0.58 ± 0.020 mm, n = 10) as wide (0.50–0.55 mm) (0.52 ± 0.020 mm, n = 10) (Fig. <xref ref-type="fig" rid="F4">4D</xref>); integument smooth, punctures smaller than eye facets and separated by approximately 1 punctured diameter, each puncture bearing a yellow-orange seta, disc convex, with a longitudinal carina in posterior portion of pronotum strongly visible, with a length exceeding the median length of the pronotum, weakly elevated dorsally forming a small depression in the basal part of each side and a posterior margin curved with middle notch, sides almost straight, anterior and posterior angles rounded; mesosternal suture complete; scutellum with posterior margin rounded; each elytron 3.1 times as long (0.82–1.0 mm) (0.90 ± 0.071 mm, n = 10) as wide (0.26–0.34 mm) (0.29 ± 0.028 mm, n = 10), convex, without longitudinal costae, elytral apex rounded; hind wings with posterior radial vein (RP) length 4.7 times less than the length of MP1+2, radial cell closed, r3 and r4 veins absent, those of the anterior anal and posterior anal sectors, absent (Fig. <xref ref-type="fig" rid="F4">4E</xref>). Legs: tarsomere 1 of pro-, meso- and metathoracic legs is longer than 2. <bold><italic>Abdomen</italic>.</bold> Integument shiny, punctured, with long dense setae, sternite 7 with margin sinuate, sternite 8 with margin notched; aedeagus with three teeth at the inner apex of paramere (Fig. <xref ref-type="fig" rid="F4">4F–H</xref>).</p><fig id="F4" position="float" orientation="portrait"><object-id xmlns:xlink="http://www.w3.org/1999/xlink" content-type="doi" xlink:type="simple">10.3897/zookeys.1068.70295.figure4</object-id><object-id xmlns:xlink="http://www.w3.org/1999/xlink" content-type="arpha" xlink:type="simple">BEFF2A75-3BA4-55B1-8BAC-DF2BC629947E</object-id><label>Figure 4.</label><caption><p><italic><tp:taxon-name><tp:taxon-name-part taxon-name-part-type="genus" reg="Cenophengus">Cenophengus</tp:taxon-name-part><tp:taxon-name-part taxon-name-part-type="species" reg="baios">baios</tp:taxon-name-part></tp:taxon-name></italic> Zaragoza-Caballero, 2003, male. Habitus: <bold>A</bold> dorsal <bold>B</bold> ventral <bold>C</bold> head dorsal <bold>D</bold> pronotum dorsal <bold>E</bold> hind wing. Wing venation: CR = Radial Cell; RP = Posterior Radial vein; MP1+2 = Posterior Median vein; CuA = Cubital vein; AP = Posterior Anal vein. Aedeagus: <bold>F</bold> dorsal view <bold>G</bold> lateral view <bold>H</bold> ventral view.</p></caption><graphic xmlns:xlink="http://www.w3.org/1999/xlink" xlink:href="zookeys-1068-073-g004.jpg" position="float" orientation="portrait" xlink:type="simple" id="oo_607285.jpg"><uri content-type="original_file" xlink:type="simple">https://binary.pensoft.net/fig/607285</uri></graphic></fig></tp:treatment-sec><tp:treatment-sec sec-type="Female and immatures" id="SECID0EDCAI"><title>Female and immatures.</title><p>Unknown.</p></tp:treatment-sec><tp:treatment-sec sec-type="distribution" id="SECID0EICAI"><title>Distribution.</title><p>Mexico: Jalisco and Colima (Fig. <xref ref-type="fig" rid="F3">3</xref>).</p></tp:treatment-sec><tp:treatment-sec sec-type="material" id="SECID0ESCAI"><title>Additional material examined.</title><p>“MEXICO. Jalisco, San Buenaventura/ 19° 47'.614" N 104° /03'.324" O. Alt. 720 m/ TL3 09-02-1997/ Cols. F. A. Noguera, S. / Zaragoza, E. Ramírez y /E. González” (1) |<named-content xmlns:xlink="http://www.w3.org/1999/xlink" content-type="dwc:institutional_code" xlink:type="simple">CNIN</named-content>; “MÉXICO: Jalisco, San Buenaventura/ 19° 46'61" N 104°/ 03'32" O Alt 620 m/ TL2 09-II-97” “Cols. F. A. Noguera, / S. Zaragoza, E. Ramírez, / E. González” “<italic><tp:taxon-name><tp:taxon-name-part taxon-name-part-type="genus" reg="Cenophengus">Cenophengus</tp:taxon-name-part><tp:taxon-name-part taxon-name-part-type="species" reg="baios">baios</tp:taxon-name-part></tp:taxon-name></italic>/ det. S. Zaragoza” (5) |<named-content xmlns:xlink="http://www.w3.org/1999/xlink" content-type="dwc:institutional_code" xlink:type="simple">CNIN</named-content>; “MÉXICO: Jalisco, San Buenaventura/ 19° 46'61"N 104°/ 03'32" O Alt 620 m/ TL2 09-II-97/ Col S. Zaragoza” “<italic><tp:taxon-name><tp:taxon-name-part taxon-name-part-type="genus" reg="Cenophengus">Cenophengus</tp:taxon-name-part><tp:taxon-name-part taxon-name-part-type="species" reg="baios">baios</tp:taxon-name-part></tp:taxon-name></italic> /det. S. Zaragoza” (1) |<named-content xmlns:xlink="http://www.w3.org/1999/xlink" content-type="dwc:institutional_code" xlink:type="simple">CNIN</named-content>; “MÉXICO: Colima, 0.5 km /S Jiliotupa Alt. 330 m Tl 4/ 19° 03' 05.6" N/ 103° 45' 28.8"O/28-IV-2006” “Cols. S. Zaragoza, F. A. Noguera/ E. Ramírez, E. González/ L. Salas” (1) |<named-content xmlns:xlink="http://www.w3.org/1999/xlink" content-type="dwc:institutional_code" xlink:type="simple">CNIN</named-content>.</p></tp:treatment-sec><tp:treatment-sec><!--Section generated to contain objects referenced in tp:taxon-treatment.--><fig id="F3" position="float" orientation="portrait"><object-id xmlns:xlink="http://www.w3.org/1999/xlink" content-type="doi" xlink:type="simple">10.3897/zookeys.1068.70295.figure3</object-id><object-id xmlns:xlink="http://www.w3.org/1999/xlink" content-type="arpha" xlink:type="simple">0A242D4B-F3BD-5BDB-93DB-FDB4AB1ACCB4</object-id><label>Figure 3.</label><caption><p>Map of southern North America showing specimen localities for <italic><tp:taxon-name><tp:taxon-name-part taxon-name-part-type="genus" reg="Cenophengus">Cenophengus</tp:taxon-name-part></tp:taxon-name></italic> spp.</p></caption><graphic xmlns:xlink="http://www.w3.org/1999/xlink" xlink:href="zookeys-1068-073-g003.jpg" position="float" orientation="portrait" xlink:type="simple" id="oo_607284.jpg"><uri content-type="original_file" xlink:type="simple">https://binary.pensoft.net/fig/607284</uri></graphic></fig></tp:treatment-sec></tp:taxon-treatment>
