# Supplementary material for: Revision of the genus Cenophengus LeConte, 1881 (Coleoptera, Phengodidae), with the description of four new species, new geographic records and a new synonymy
Source: Zookeys. 2021 Nov 4;1068:73–148. doi: 10.3897/zookeys.1068.70295 (PMC8585861; doi:10.3897/zookeys.1068.70295)
Supplement: XML Treatment for Cenophengus cuicatlaensis [file zookeys.1068.70295-treatment6.xml]

<!DOCTYPE tp:taxon-treatment
  PUBLIC "-//TaxonX//DTD Taxonomic Treatment Publishing DTD v0 20100105//EN" "tax-treatment-NSO.dtd">
<tp:taxon-treatment xmlns:tp="http://www.plazi.org/taxpub"><tp:treatment-meta><kwd-group><label>Taxon classification</label><kwd><named-content xmlns:xlink="http://www.w3.org/1999/xlink" content-type="kingdom">Animalia</named-content></kwd><kwd><named-content xmlns:xlink="http://www.w3.org/1999/xlink" content-type="order">Coleoptera</named-content></kwd><kwd><named-content xmlns:xlink="http://www.w3.org/1999/xlink" content-type="family">Phengodidae</named-content></kwd></kwd-group><mixed-citation publication-type="journal"><person-group><name><surname>Vega-Badillo</surname><given-names>Viridiana</given-names></name><name><surname>Morrone</surname><given-names>Juan J.</given-names></name><name><surname>Zaragoza-Caballero</surname><given-names>Santiago</given-names></name></person-group><article-title>Revision of the genus <italic><tp:taxon-name><tp:taxon-name-part taxon-name-part-type="genus" reg="Cenophengus">Cenophengus</tp:taxon-name-part></tp:taxon-name></italic> LeConte, 1881 (<tp:taxon-name><tp:taxon-name-part taxon-name-part-type="order">Coleoptera</tp:taxon-name-part></tp:taxon-name>, <tp:taxon-name><tp:taxon-name-part taxon-name-part-type="family">Phengodidae</tp:taxon-name-part></tp:taxon-name>), with the description of four new species, new geographic records and a new synonymy</article-title><source>Zookeys</source><day>04</day><month>11</month><year>2021</year><volume>1068</volume><fpage>73</fpage><lpage>148</lpage><pub-id pub-id-type="doi">10.3897/zookeys.1068.70295</pub-id></mixed-citation></tp:treatment-meta><tp:nomenclature><tp:taxon-name>
            <object-id xmlns:xlink="http://www.w3.org/1999/xlink" content-type="arpha" xlink:type="simple">66A50348-37EB-567A-A995-708BC5FEDE8D</object-id>
            <tp:taxon-name-part taxon-name-part-type="genus" reg="Cenophengus">Cenophengus</tp:taxon-name-part>
            <tp:taxon-name-part taxon-name-part-type="species" reg="cuicatlaensis">cuicatlaensis</tp:taxon-name-part>
          </tp:taxon-name><tp:taxon-authority>Zaragoza-Caballero, 2008</tp:taxon-authority><xref ref-type="fig" rid="F7">Fig. 7A–H</xref><tp:nomenclature-citation-list><tp:nomenclature-citation><tp:taxon-name>
                <tp:taxon-name-part taxon-name-part-type="genus" reg="Cenophengus">Cenophengus</tp:taxon-name-part>
                <tp:taxon-name-part taxon-name-part-type="species" reg="cuicatlaensis">cuicatlaensis</tp:taxon-name-part>
              </tp:taxon-name><comment>Zaragoza-Caballero, 2008: 153.</comment></tp:nomenclature-citation></tp:nomenclature-citation-list></tp:nomenclature><tp:treatment-sec sec-type="type locality" id="SECID0EBXAI"><title>Type locality.</title><p>Oaxaca, Mexico.</p></tp:treatment-sec><tp:treatment-sec sec-type="type material" id="SECID0EGXAI"><title>Type material examined.</title><p><bold><italic>Holotype</italic></bold> ♂: “MEXICO: Oaxaca/ 23.5 km SSE Cuicatlán/ 17°37.582' N, 96°55.121' O/ 25-V-1998. Alt. 940 m/ trampa de Luz 2/ Cols. S. Zaragoza, A. Soria/ V. H. Toledo, E. Ramírez/ M.A. Morales” “<italic><tp:taxon-name><tp:taxon-name-part taxon-name-part-type="genus" reg="Cenophengus">Cenophengus</tp:taxon-name-part><tp:taxon-name-part taxon-name-part-type="species" reg="cuicatlaensis">cuicatlaensis</tp:taxon-name-part></tp:taxon-name></italic>/ S. Zaragoza-Caballero” | <named-content xmlns:xlink="http://www.w3.org/1999/xlink" content-type="dwc:institutional_code" xlink:type="simple">CNIN</named-content>. <bold><italic>Paratype</italic></bold> ♂: “MÉXICO: Oaxaca / Dominguillo / 17°38'907"” N, 96°54' / 703" O, Alt. 760 m. / TL3 P475 m./ 26/01/1998 / Col. S. Zaragoza” (4) | <named-content xmlns:xlink="http://www.w3.org/1999/xlink" content-type="dwc:institutional_code" xlink:type="simple">CNIN</named-content>.</p></tp:treatment-sec><tp:treatment-sec sec-type="remarks" id="SECID0EJYAI"><title>Remarks.</title><p><italic><tp:taxon-name><tp:taxon-name-part taxon-name-part-type="genus" reg="Cenophengus">Cenophengus</tp:taxon-name-part><tp:taxon-name-part taxon-name-part-type="species" reg="cuicatlaensis">cuicatlaensis</tp:taxon-name-part></tp:taxon-name></italic> is morphologically similar to <italic><tp:taxon-name><tp:taxon-name-part taxon-name-part-type="genus" reg="Cenophengus">C.</tp:taxon-name-part><tp:taxon-name-part taxon-name-part-type="species" reg="tsiik">tsiik</tp:taxon-name-part></tp:taxon-name></italic>, but can be distinguished by the interocular distance and the terminal maxillary palpomere. In <italic><tp:taxon-name><tp:taxon-name-part taxon-name-part-type="genus" reg="Cenophengus">C.</tp:taxon-name-part><tp:taxon-name-part taxon-name-part-type="species" reg="cuicatlaensis">cuicatlaensis</tp:taxon-name-part></tp:taxon-name></italic>, interocular distance is twice as long as eye width, whereas in <italic><tp:taxon-name><tp:taxon-name-part taxon-name-part-type="genus" reg="Cenophengus">C.</tp:taxon-name-part><tp:taxon-name-part taxon-name-part-type="species" reg="tsiik">tsiik</tp:taxon-name-part></tp:taxon-name></italic>, it is 3 times as long as eye width. Terminal maxillary palpomere is longer than the preceding three combined in <italic><tp:taxon-name><tp:taxon-name-part taxon-name-part-type="genus" reg="Cenophengus">C.</tp:taxon-name-part><tp:taxon-name-part taxon-name-part-type="species" reg="cuicatlaensis">cuicatlaensis</tp:taxon-name-part></tp:taxon-name></italic>, in <italic><tp:taxon-name><tp:taxon-name-part taxon-name-part-type="genus" reg="Cenophengus">C.</tp:taxon-name-part><tp:taxon-name-part taxon-name-part-type="species" reg="tsiik">tsiik</tp:taxon-name-part></tp:taxon-name></italic>, it is shorter than the preceding three combined.</p></tp:treatment-sec><tp:treatment-sec sec-type="diagnosis" id="SECID0ER1AI"><title>Diagnosis.</title><p>Integument chagreened, antennae long more than twice the length of pronotum, antennal rami twice as long as the respective antennomere, pronotum longer than wide and each elytron 3.8 times as long as wide; aedeagus with three teeth at the inner apex of paramere.</p></tp:treatment-sec><tp:treatment-sec sec-type="redescription" id="SECID0EW1AI"><title>Redescription.</title><p><bold>Male.</bold> Body length 3.3–5.0 mm; maximum body width 0.55–0.75 mm (pronotum). Body brown, except for head dark brown; buccal parts and the two last sternites are yellowish coloured (Fig. <xref ref-type="fig" rid="F7">7A, B</xref>). <bold><italic>Head</italic>.</bold> Wider (0.55–0.74 mm) (0.64 ± 0.074 mm, n = 5) than long (0.40–0.50 mm) (0.44 ± 0.037 mm, n = 5) (Fig. <xref ref-type="fig" rid="F7">7C</xref>), at eye level, wider than the pronotum, integument chagreened, punctures twice as large as eye facets and separated by approximately 0.5 punctured diameters, each puncture bearing a yellow-brown seta; interantennal distance (0.06–0.10 mm) (0.07 ± 0.016 mm, n = 5) less than the length of antennomere 1 (0.08–0.12 mm) (0.09 ± 0.017 mm, n = 5); eyes 1/2 as long as head in lateral view, longer (0.22–0.27 mm) (0.24 ± 0.022 mm, n = 5) than wide (0.11–0.17 mm) (0.14 ± 0.022 mm, n = 5); interocular distance (0.33–0.4) (0.36 ± 0.033, n = 5) 2.5 times longer than eye width; antennae long (1.13–1.57 mm) (1.33 ± 0.171 mm, n = 5) more than twice the length of pronotum; antennomere 1 (0.08–0.12 mm) (0.09 ± 0.017 mm, n = 5) longer than next two combined, antennomere 3 cup-shaped, 4 to 11 about equal in length (0.1–0.15 mm) (0.13 ± 0.020 mm, n = 5), 12 (terminal) (0.15–0.17 mm) (0.16 ± 0.008 mm, n = 5), antennal rami lanceolate in lateral view, twice as long as the respective antennomere; terminal maxillary palpomere robust, securiform (0.23–0.27 mm) (0.25 ± 0.017 mm, n = 5), longer than the preceding three combined; terminal labial palpomere spindle-shaped (0.07–0.08 mm) (0.74 ± 0.005 mm, n = 5), twice as long as preceding one (0.03–0.04 mm) (0.34 ± 0.005 mm, n = 5). <bold><italic>Thorax</italic>.</bold> Pronotum longer (0.55–0.75 mm) (0.67 ± 0.075 mm, n = 5) than wide (0.5–0.63 mm) (0.58 ± 0.053 mm, n = 5) (Fig. <xref ref-type="fig" rid="F7">7D</xref>); integument chagreened, punctures twice as large as eye facets and separated by approximately 1 punctured diameter, each puncture bearing a yellow-brown seta, disc convex, with a longitudinal carina in posterior portion of pronotum strongly visible, with a length exceeding the median length of the pronotum , posterior margin curved with middle notch, sides almost straight, anterior angles rounded and posterior angles acute; mesosternal suture complete; scutellum with posterior margin rounded; each elytron 3.8 times as long (1.12–1.35 mm) (1.23 ± 0.102 mm, n = 5) as wide (0.26–0.36) (0.32 ± 0.039, n = 5), convex, without longitudinal costae, elytral apex rounded; hind wings with posterior radial vein (RP) length 5.6 times less than the length of MP1+2, radial cell closed, r3 vein absent, r4 vein developed (reaching the radial cell), those of the anterior anal and posterior anal sectors, evident (Fig. <xref ref-type="fig" rid="F7">7E</xref>). Legs: tarsomeres 1 and 2 of the prothoracic legs with a similar length and tarsomere 1 of meso- and metathoracic legs is longer than 2. <bold><italic>Abdomen</italic>.</bold> Integument shiny, punctured, with long dense setae, sternite 7 with margin sinuate, sternite 8 with margin notched; aedeagus with three teeth at the inner apex of paramere (Fig. <xref ref-type="fig" rid="F7">7F–G</xref>).</p><fig id="F7" position="float" orientation="portrait"><object-id xmlns:xlink="http://www.w3.org/1999/xlink" content-type="doi" xlink:type="simple">10.3897/zookeys.1068.70295.figure7</object-id><object-id xmlns:xlink="http://www.w3.org/1999/xlink" content-type="arpha" xlink:type="simple">7A2EF787-76A9-5EB7-9FDC-34256DFCC046</object-id><label>Figure 7.</label><caption><p><italic><tp:taxon-name><tp:taxon-name-part taxon-name-part-type="genus" reg="Cenophengus">Cenophengus</tp:taxon-name-part><tp:taxon-name-part taxon-name-part-type="species" reg="cuicatlaensis">cuicatlaensis</tp:taxon-name-part></tp:taxon-name></italic> Zaragoza-Caballero, 2008, male. Habitus: <bold>A</bold> dorsal <bold>B</bold> ventral <bold>C</bold> head dorsal <bold>D</bold> pronotum dorsal <bold>E</bold> hind wing. Wing venation: CR = Radial Cell; r4 = radial 4 vein; RP = Posterior Radial vein; MP1+2 = Posterior Median vein; CuA = Cubital vein; AA and AP = Anterior and Posterior Anal veins. Aedeagus: <bold>F</bold> dorsal view <bold>G</bold> lateral view <bold>H</bold> ventral view.</p></caption><graphic xmlns:xlink="http://www.w3.org/1999/xlink" xlink:href="zookeys-1068-073-g007.jpg" position="float" orientation="portrait" xlink:type="simple" id="oo_607288.jpg"><uri content-type="original_file" xlink:type="simple">https://binary.pensoft.net/fig/607288</uri></graphic></fig></tp:treatment-sec><tp:treatment-sec sec-type="Female and immatures" id="SECID0EG4AI"><title>Female and immatures.</title><p>Unknown.</p></tp:treatment-sec><tp:treatment-sec sec-type="distribution" id="SECID0EL4AI"><title>Distribution.</title><p>Mexico: Oaxaca (Fig. <xref ref-type="fig" rid="F3">3</xref>).</p></tp:treatment-sec><tp:treatment-sec><!--Section generated to contain objects referenced in tp:taxon-treatment.--><fig id="F3" position="float" orientation="portrait"><object-id xmlns:xlink="http://www.w3.org/1999/xlink" content-type="doi" xlink:type="simple">10.3897/zookeys.1068.70295.figure3</object-id><object-id xmlns:xlink="http://www.w3.org/1999/xlink" content-type="arpha" xlink:type="simple">0A242D4B-F3BD-5BDB-93DB-FDB4AB1ACCB4</object-id><label>Figure 3.</label><caption><p>Map of southern North America showing specimen localities for <italic><tp:taxon-name><tp:taxon-name-part taxon-name-part-type="genus" reg="Cenophengus">Cenophengus</tp:taxon-name-part></tp:taxon-name></italic> spp.</p></caption><graphic xmlns:xlink="http://www.w3.org/1999/xlink" xlink:href="zookeys-1068-073-g003.jpg" position="float" orientation="portrait" xlink:type="simple" id="oo_607284.jpg"><uri content-type="original_file" xlink:type="simple">https://binary.pensoft.net/fig/607284</uri></graphic></fig></tp:treatment-sec></tp:taxon-treatment>
