# Supplementary material for: Revision of the genus Cenophengus LeConte, 1881 (Coleoptera, Phengodidae), with the description of four new species, new geographic records and a new synonymy
Source: Zookeys. 2021 Nov 4;1068:73–148. doi: 10.3897/zookeys.1068.70295 (PMC8585861; doi:10.3897/zookeys.1068.70295)
Supplement: XML Treatment for Cenophengus gardunoi [file zookeys.1068.70295-treatment7.xml]

<!DOCTYPE tp:taxon-treatment
  PUBLIC "-//TaxonX//DTD Taxonomic Treatment Publishing DTD v0 20100105//EN" "tax-treatment-NSO.dtd">
<tp:taxon-treatment xmlns:tp="http://www.plazi.org/taxpub"><tp:treatment-meta><kwd-group><label>Taxon classification</label><kwd><named-content xmlns:xlink="http://www.w3.org/1999/xlink" content-type="kingdom">Animalia</named-content></kwd><kwd><named-content xmlns:xlink="http://www.w3.org/1999/xlink" content-type="order">Coleoptera</named-content></kwd><kwd><named-content xmlns:xlink="http://www.w3.org/1999/xlink" content-type="family">Phengodidae</named-content></kwd></kwd-group><mixed-citation publication-type="journal"><person-group><name><surname>Vega-Badillo</surname><given-names>Viridiana</given-names></name><name><surname>Morrone</surname><given-names>Juan J.</given-names></name><name><surname>Zaragoza-Caballero</surname><given-names>Santiago</given-names></name></person-group><article-title>Revision of the genus <italic><tp:taxon-name><tp:taxon-name-part taxon-name-part-type="genus" reg="Cenophengus">Cenophengus</tp:taxon-name-part></tp:taxon-name></italic> LeConte, 1881 (<tp:taxon-name><tp:taxon-name-part taxon-name-part-type="order">Coleoptera</tp:taxon-name-part></tp:taxon-name>, <tp:taxon-name><tp:taxon-name-part taxon-name-part-type="family">Phengodidae</tp:taxon-name-part></tp:taxon-name>), with the description of four new species, new geographic records and a new synonymy</article-title><source>Zookeys</source><day>04</day><month>11</month><year>2021</year><volume>1068</volume><fpage>73</fpage><lpage>148</lpage><pub-id pub-id-type="doi">10.3897/zookeys.1068.70295</pub-id></mixed-citation></tp:treatment-meta><tp:nomenclature><tp:taxon-name>
            <object-id xmlns:xlink="http://www.w3.org/1999/xlink" content-type="arpha" xlink:type="simple">6BAD96EA-6AD2-5054-BADB-FAFD3D0B5182</object-id>
            <tp:taxon-name-part taxon-name-part-type="genus" reg="Cenophengus">Cenophengus</tp:taxon-name-part>
            <tp:taxon-name-part taxon-name-part-type="species" reg="gardunoi">gardunoi</tp:taxon-name-part>
            <object-id xmlns:xlink="http://www.w3.org/1999/xlink" content-type="zoobank" xlink:type="simple">http://zoobank.org/B66C49DC-CDF6-4ED8-8050-F2C5B0B11619</object-id>
          </tp:taxon-name><tp:taxon-authority>Vega-Badillo, Morrone &amp; Zaragoza-Caballero</tp:taxon-authority><tp:taxon-status xmlns:xlink="http://www.w3.org/1999/xlink" xlink:type="simple">sp. nov.</tp:taxon-status><xref ref-type="fig" rid="F8">Fig. 8A–H</xref></tp:nomenclature><tp:treatment-sec sec-type="type locality" id="SECID0EC6AI"><title>Type locality.</title><p>San Luis Potosí, Mexico.</p></tp:treatment-sec><tp:treatment-sec sec-type="type material" id="SECID0EH6AI"><title>Type material.</title><p><bold><italic>Holotype</italic></bold> ♂: “MEXICO: S.L.P., Mun. / Xilitla 15 mi. SW. / Xilitla, 1500 m., 20-III-1988/ R. E. Jones P. W. / Kovarik, Colls” “From the Michael / Ivie Collection” (TIP-COL) |<named-content xmlns:xlink="http://www.w3.org/1999/xlink" content-type="dwc:institutional_code" xlink:type="simple">CNIN</named-content>.</p></tp:treatment-sec><tp:treatment-sec sec-type="remarks" id="SECID0EX6AI"><title>Remarks.</title><p><italic><tp:taxon-name><tp:taxon-name-part taxon-name-part-type="genus" reg="Cenophengus">Cenophengus</tp:taxon-name-part><tp:taxon-name-part taxon-name-part-type="species" reg="gardunoi">gardunoi</tp:taxon-name-part></tp:taxon-name></italic> is morphologically similar to <italic><tp:taxon-name><tp:taxon-name-part taxon-name-part-type="genus" reg="Cenophengus">C.</tp:taxon-name-part><tp:taxon-name-part taxon-name-part-type="species" reg="major">major</tp:taxon-name-part></tp:taxon-name></italic>, but can be distinguished by the integument and r3 vein. In <italic><tp:taxon-name><tp:taxon-name-part taxon-name-part-type="genus" reg="Cenophengus">C.</tp:taxon-name-part><tp:taxon-name-part taxon-name-part-type="species" reg="gardunoi">gardunoi</tp:taxon-name-part></tp:taxon-name></italic>, the integument is chagreened, whereas in <italic><tp:taxon-name><tp:taxon-name-part taxon-name-part-type="genus" reg="Cenophengus">C.</tp:taxon-name-part><tp:taxon-name-part taxon-name-part-type="species" reg="major">major</tp:taxon-name-part></tp:taxon-name></italic>, it is smooth; the r3 vein is absent in <italic><tp:taxon-name><tp:taxon-name-part taxon-name-part-type="genus" reg="Cenophengus">C.</tp:taxon-name-part><tp:taxon-name-part taxon-name-part-type="species" reg="gardunoi">gardunoi</tp:taxon-name-part></tp:taxon-name></italic>, whereas in <italic><tp:taxon-name><tp:taxon-name-part taxon-name-part-type="genus" reg="Cenophengus">C.</tp:taxon-name-part><tp:taxon-name-part taxon-name-part-type="species" reg="major">major</tp:taxon-name-part></tp:taxon-name></italic>, it is present.</p></tp:treatment-sec><tp:treatment-sec sec-type="diagnosis" id="SECID0E6BBI"><title>Diagnosis.</title><p>This species can be distinguished by the chagreened integument, antennae long, more than twice the length of pronotum, antennal rami 3 times the respective antennomere and each elytron 4.4 times as long as wide, with two longitudinal costae and aedeagus with three teeth at the inner apex of paramere.</p></tp:treatment-sec><tp:treatment-sec sec-type="description" id="SECID0EECBI"><title>Description.</title><p><bold>Male.</bold> Body length 16.0 mm; maximum body width 2.0 mm (pronotum). Body orange, except for the antennae, maxillary palpi, labial palpi, abdomen, hind wings and legs dark brown (Fig. <xref ref-type="fig" rid="F8">8A, B</xref>). <bold><italic>Head</italic>.</bold> Wider (1.5 mm) than long (0.72 mm) (Fig. <xref ref-type="fig" rid="F8">8C</xref>), at eye level, less wide than the pronotum, integument chagreened, punctures twice as large as eye facets and separated by approximately 0.5 punctured diameters, each puncture bearing a yellow-orange seta; interantennal distance (0.15 mm) less than the length of antennomere 1 (0.45 mm); eyes 3/4 as long as head in lateral view, longer (0.60 mm) than wide (0.45 mm); interocular distance (0.80 mm) 1.7 times eye width; antennae long (4.50 mm) more than twice the length of pronotum; antennomere 1 (0.45 mm) longer than next two combined (0.30 mm), antennomere 3 cup-shaped, 4 (0.30 mm) shorter than the following antennomeres, 5 to 11 about equal in length (0.45 mm), 12 (terminal) (0.50 mm), antennal rami lanceolate in lateral view, 3 times the respective antennomere; terminal maxillary palpomere robust, securiform (0.40 mm), shorter than the preceding three combined (0.82 mm); terminal labial palpomere spindle-shaped (0.20 mm), twice as long as preceding one (0.10 mm). <bold><italic>Thorax</italic>.</bold> Pronotum longer (2.5 mm) than wide (2.0 mm) (Fig. <xref ref-type="fig" rid="F8">8D</xref>); integument chagreened, punctures twice as large as eye facets and separated by approximately 1 punctured diameter, each puncture bearing a yellow-orange seta, disc convex, weakly elevated dorsally forming a small depression in the basal part of each side, posterior margin curved with middle notch, sides almost straight, anterior and posterior angles rounded; mesosternal suture complete; scutellum with small notch on posterior margin; each elytron 4.4 times as long (7.5 mm) as wide (1.7 mm), convex, with two longitudinal costae, elytral apex rounded; hind wings with posterior radial vein (RP) length twice less than the length of MP1+2, radial cell closed, r3 vein present, r4 vein developed (reaching the radial cell), those of the anterior anal and posterior anal sectors, evident (Fig. <xref ref-type="fig" rid="F8">8E</xref>). Legs: tarsomere 1 of pro-, meso- and metathoracic legs is longer than 2. <bold><italic>Abdomen</italic>.</bold> Integument shiny, punctured, with long dense setae, sternite 7 with margin concave, sternite 8 with margin rounded; aedeagus with three teeth at the inner apex of paramere (Figs <xref ref-type="fig" rid="F1">1</xref>, <xref ref-type="fig" rid="F8">8F–H</xref>).</p><fig id="F8" position="float" orientation="portrait"><object-id xmlns:xlink="http://www.w3.org/1999/xlink" content-type="doi" xlink:type="simple">10.3897/zookeys.1068.70295.figure8</object-id><object-id xmlns:xlink="http://www.w3.org/1999/xlink" content-type="arpha" xlink:type="simple">B125BC77-2123-5FBA-8552-4EE5107A3518</object-id><label>Figure 8.</label><caption><p><italic><tp:taxon-name><tp:taxon-name-part taxon-name-part-type="genus" reg="Cenophengus">Cenophengus</tp:taxon-name-part><tp:taxon-name-part taxon-name-part-type="species" reg="gardunoi">gardunoi</tp:taxon-name-part></tp:taxon-name></italic> Vega-Badillo, Morrone &amp; Zaragoza-Caballero, sp. nov., male. Habitus: <bold>A</bold> dorsal <bold>B</bold> ventral <bold>C</bold> head dorsal <bold>D</bold> pronotum dorsal <bold>E</bold> hind wing. Wing venation: CR = Radial Cell; r4 = radial 4 vein; RP = Posterior Radial vein; MP1+2 = Posterior Median vein; CuA = Cubital vein; AA and AP = Anterior and Posterior Anal veins. Aedeagus: <bold>F</bold> dorsal view <bold>G</bold> lateral view <bold>H</bold> ventral view.</p></caption><graphic xmlns:xlink="http://www.w3.org/1999/xlink" xlink:href="zookeys-1068-073-g008.jpg" position="float" orientation="portrait" xlink:type="simple" id="oo_607289.jpg"><uri content-type="original_file" xlink:type="simple">https://binary.pensoft.net/fig/607289</uri></graphic></fig></tp:treatment-sec><tp:treatment-sec sec-type="Female and immatures" id="SECID0EYEBI"><title>Female and immatures.</title><p>Unknown.</p></tp:treatment-sec><tp:treatment-sec sec-type="distribution" id="SECID0E4EBI"><title>Distribution.</title><p>Mexico: San Luis Potosí (Fig. <xref ref-type="fig" rid="F3">3</xref>).</p></tp:treatment-sec><tp:treatment-sec sec-type="etymology" id="SECID0EHFBI"><title>Etymology.</title><p>Species dedicated by the first author to Edgar Uriel Garduño Montes de Oca, her beloved life partner.</p></tp:treatment-sec><tp:treatment-sec><!--Section generated to contain objects referenced in tp:taxon-treatment.--><fig id="F1" position="float" orientation="portrait"><object-id xmlns:xlink="http://www.w3.org/1999/xlink" content-type="doi" xlink:type="simple">10.3897/zookeys.1068.70295.figure1</object-id><object-id xmlns:xlink="http://www.w3.org/1999/xlink" content-type="arpha" xlink:type="simple">2282B5CF-852E-542D-B717-5E54026AE624</object-id><label>Figure 1.</label><caption><p>Morphological structures in the male reproductive apparatus of <italic><tp:taxon-name><tp:taxon-name-part taxon-name-part-type="genus" reg="Cenophengus">Cenophengus</tp:taxon-name-part><tp:taxon-name-part taxon-name-part-type="species" reg="gardunoi">gardunoi</tp:taxon-name-part></tp:taxon-name></italic> sp. nov. <bold>A</bold> dorsal view <bold>B</bold> lateral view <bold>C</bold> ventral view.</p></caption><graphic xmlns:xlink="http://www.w3.org/1999/xlink" xlink:href="zookeys-1068-073-g001.jpg" position="float" orientation="portrait" xlink:type="simple" id="oo_607282.jpg"><uri content-type="original_file" xlink:type="simple">https://binary.pensoft.net/fig/607282</uri></graphic></fig><fig id="F3" position="float" orientation="portrait"><object-id xmlns:xlink="http://www.w3.org/1999/xlink" content-type="doi" xlink:type="simple">10.3897/zookeys.1068.70295.figure3</object-id><object-id xmlns:xlink="http://www.w3.org/1999/xlink" content-type="arpha" xlink:type="simple">0A242D4B-F3BD-5BDB-93DB-FDB4AB1ACCB4</object-id><label>Figure 3.</label><caption><p>Map of southern North America showing specimen localities for <italic><tp:taxon-name><tp:taxon-name-part taxon-name-part-type="genus" reg="Cenophengus">Cenophengus</tp:taxon-name-part></tp:taxon-name></italic> spp.</p></caption><graphic xmlns:xlink="http://www.w3.org/1999/xlink" xlink:href="zookeys-1068-073-g003.jpg" position="float" orientation="portrait" xlink:type="simple" id="oo_607284.jpg"><uri content-type="original_file" xlink:type="simple">https://binary.pensoft.net/fig/607284</uri></graphic></fig></tp:treatment-sec></tp:taxon-treatment>
