# Supplementary material for: Revision of the genus Cenophengus LeConte, 1881 (Coleoptera, Phengodidae), with the description of four new species, new geographic records and a new synonymy
Source: Zookeys. 2021 Nov 4;1068:73–148. doi: 10.3897/zookeys.1068.70295 (PMC8585861; doi:10.3897/zookeys.1068.70295)
Supplement: XML Treatment for Cenophengus gorhami [file zookeys.1068.70295-treatment8.xml]

<!DOCTYPE tp:taxon-treatment
  PUBLIC "-//TaxonX//DTD Taxonomic Treatment Publishing DTD v0 20100105//EN" "tax-treatment-NSO.dtd">
<tp:taxon-treatment xmlns:tp="http://www.plazi.org/taxpub"><tp:treatment-meta><kwd-group><label>Taxon classification</label><kwd><named-content xmlns:xlink="http://www.w3.org/1999/xlink" content-type="kingdom">Animalia</named-content></kwd><kwd><named-content xmlns:xlink="http://www.w3.org/1999/xlink" content-type="order">Coleoptera</named-content></kwd><kwd><named-content xmlns:xlink="http://www.w3.org/1999/xlink" content-type="family">Phengodidae</named-content></kwd></kwd-group><mixed-citation publication-type="journal"><person-group><name><surname>Vega-Badillo</surname><given-names>Viridiana</given-names></name><name><surname>Morrone</surname><given-names>Juan J.</given-names></name><name><surname>Zaragoza-Caballero</surname><given-names>Santiago</given-names></name></person-group><article-title>Revision of the genus <italic><tp:taxon-name><tp:taxon-name-part taxon-name-part-type="genus" reg="Cenophengus">Cenophengus</tp:taxon-name-part></tp:taxon-name></italic> LeConte, 1881 (<tp:taxon-name><tp:taxon-name-part taxon-name-part-type="order">Coleoptera</tp:taxon-name-part></tp:taxon-name>, <tp:taxon-name><tp:taxon-name-part taxon-name-part-type="family">Phengodidae</tp:taxon-name-part></tp:taxon-name>), with the description of four new species, new geographic records and a new synonymy</article-title><source>Zookeys</source><day>04</day><month>11</month><year>2021</year><volume>1068</volume><fpage>73</fpage><lpage>148</lpage><pub-id pub-id-type="doi">10.3897/zookeys.1068.70295</pub-id></mixed-citation></tp:treatment-meta><tp:nomenclature><tp:taxon-name>
            <object-id xmlns:xlink="http://www.w3.org/1999/xlink" content-type="arpha" xlink:type="simple">34B1F06D-2A43-5657-91F2-31E8E104A78C</object-id>
            <tp:taxon-name-part taxon-name-part-type="genus" reg="Cenophengus">Cenophengus</tp:taxon-name-part>
            <tp:taxon-name-part taxon-name-part-type="species" reg="gorhami">gorhami</tp:taxon-name-part>
          </tp:taxon-name><tp:taxon-authority>Zaragoza-Callero, 1986</tp:taxon-authority><xref ref-type="fig" rid="F9">Fig. 9A–H</xref><tp:nomenclature-citation-list><tp:nomenclature-citation><tp:taxon-name>
                <tp:taxon-name-part taxon-name-part-type="genus" reg="Cenophengus">Cenophengus</tp:taxon-name-part>
                <tp:taxon-name-part taxon-name-part-type="species" reg="gorhami">gorhami</tp:taxon-name-part>
              </tp:taxon-name><comment>Zaragoza-Caballero, 1986: 934.</comment></tp:nomenclature-citation></tp:nomenclature-citation-list></tp:nomenclature><tp:treatment-sec sec-type="type locality" id="SECID0EBHBI"><title>Type locality.</title><p>Yucatan, Mexico.</p></tp:treatment-sec><tp:treatment-sec sec-type="type material" id="SECID0EGHBI"><title>Type material examined.</title><p><bold><italic>Holotype</italic></bold> ♂: “MEXICO: Yucatán/ Mérida/ VII-39-30-1964/ Paul J. Spangler” “S. Zaragoza C. det. / <italic><tp:taxon-name><tp:taxon-name-part taxon-name-part-type="genus" reg="Cenophengus">Cenophengus</tp:taxon-name-part><tp:taxon-name-part taxon-name-part-type="species" reg="gorhami">gorhami</tp:taxon-name-part></tp:taxon-name></italic> / Zaragoza” “BLNO/ 004121”| <named-content xmlns:xlink="http://www.w3.org/1999/xlink" content-type="dwc:institutional_code" xlink:type="simple">NMNH</named-content>.</p></tp:treatment-sec><tp:treatment-sec sec-type="remarks" id="SECID0EBIBI"><title>Remarks.</title><p><italic><tp:taxon-name><tp:taxon-name-part taxon-name-part-type="genus" reg="Cenophengus">Cenophengus</tp:taxon-name-part><tp:taxon-name-part taxon-name-part-type="species" reg="gorhami">gorhami</tp:taxon-name-part></tp:taxon-name></italic> is sister to <italic><tp:taxon-name><tp:taxon-name-part taxon-name-part-type="genus" reg="Cenophengus">C.</tp:taxon-name-part><tp:taxon-name-part taxon-name-part-type="species" reg="ciceroi">ciceroi</tp:taxon-name-part></tp:taxon-name></italic> (<xref ref-type="bibr" rid="B10">Vega-Badillo et al. 2021b</xref>), but can be distinguished by the interocular distance and the terminal maxillary palpomere. In <italic><tp:taxon-name><tp:taxon-name-part taxon-name-part-type="genus" reg="Cenophengus">C.</tp:taxon-name-part><tp:taxon-name-part taxon-name-part-type="species" reg="gorhami">gorhami</tp:taxon-name-part></tp:taxon-name></italic>, the interocular distance is twice as long as eye width, whereas in <italic><tp:taxon-name><tp:taxon-name-part taxon-name-part-type="genus" reg="Cenophengus">C.</tp:taxon-name-part><tp:taxon-name-part taxon-name-part-type="species" reg="ciceroi">ciceroi</tp:taxon-name-part></tp:taxon-name></italic>, it is 1.5 times longer. The terminal maxillary palpomere is shorter than the preceding three combined in <italic><tp:taxon-name><tp:taxon-name-part taxon-name-part-type="genus" reg="Cenophengus">C.</tp:taxon-name-part><tp:taxon-name-part taxon-name-part-type="species" reg="gorhami">gorhami</tp:taxon-name-part></tp:taxon-name></italic>, in <italic><tp:taxon-name><tp:taxon-name-part taxon-name-part-type="genus" reg="Cenophengus">C.</tp:taxon-name-part><tp:taxon-name-part taxon-name-part-type="species" reg="ciceroi">ciceroi</tp:taxon-name-part></tp:taxon-name></italic>, it is as long as the preceding three combined. Additionally, in <italic><tp:taxon-name><tp:taxon-name-part taxon-name-part-type="genus" reg="Cenophengus">C.</tp:taxon-name-part><tp:taxon-name-part taxon-name-part-type="species" reg="gorhami">gorhami</tp:taxon-name-part></tp:taxon-name></italic>, the pronotal disc with central longitudinal elevation, whereas in <italic><tp:taxon-name><tp:taxon-name-part taxon-name-part-type="genus" reg="Cenophengus">C.</tp:taxon-name-part><tp:taxon-name-part taxon-name-part-type="species" reg="ciceroi">ciceroi</tp:taxon-name-part></tp:taxon-name></italic>, it has a groove along mid-line.</p></tp:treatment-sec><tp:treatment-sec sec-type="diagnosis" id="SECID0EDLBI"><title>Diagnosis.</title><p>Integument chagreened, antennae long, more than twice the length of pronotum, antennal rami twice as long as the respective antennomere and elytra barely reaching the middle of the metasternum, each elytron 3.1 times as long as wide; aedeagus with three teeth at the inner apex of paramere.</p></tp:treatment-sec><tp:treatment-sec sec-type="redescription" id="SECID0EILBI"><title>Redescription.</title><p><bold>Male.</bold> Body length 5.68–6.0 mm; maximum body width 0.71–0.75 mm (pronotum). Body yellow to pale brown, head a little darker, tip of mandibles almost black, elytra brown with yellowish apex (Fig. <xref ref-type="fig" rid="F9">9A, B</xref>). <bold><italic>Head</italic>.</bold> Wider (0.91–0.96 mm) (0.935 ± 0.035 mm, n = 2) than long (0.55–0.58 mm) (0.565 ± 0.021 mm, n = 2) (Fig. <xref ref-type="fig" rid="F9">9C</xref>), at eye level, wider than the pronotum, integument chagreened, punctures twice as large as eye facets and separated by approximately 1 punctured diameter, each puncture bearing a yellow seta; interantennal distance (0.08–0.09 mm) (0.085 ± 0.007 mm, n = 2) less than the length of antennomere 1 (0.15–0.16 mm) (0.155 ± 0.007 mm, n = 2); eyes 3/4 as long as head in lateral view, longer (0.45–0.48 mm) (0.465 ± 0.021 mm, n = 2) than wide (0.25–0.27 mm) (0.26 ± 0.014 mm, n = 2); interocular distance (0.41–0.43 mm) (0.42 ± 0.014 mm, n = 2) twice as long as eye width; antennae long (1.75–1.88 mm) (1.81 ± 0.091 mm, n = 2) more than twice the length of pronotum; antennomere 1 (0.15–0.16 mm) (0.155 ± 0.007 mm, n = 2) longer than next two combined, antennomere 3 cup-shaped, 4 to 11 about equal in length (0.16–0.17 mm) (0.165 ± 0.007 mm, n = 2), 12 (terminal) (0.26–0.28 mm) (0.27 ± 0.014 mm, n = 2), antennal rami lanceolate in lateral view, twice as long as the respective antennomere; terminal maxillary palpomere robust, securiform (0.3–33 mm) (0.315 ± 0.021 mm, n = 2), shorter than the preceding three combined; terminal labial palpomere spindle-shaped (0.10–0.11 mm) (0.105 ± 0.007 mm, n = 2), 3 times as long as preceding one (0.03–0.04 mm) (0.035 ± 0.007 mm, n = 2). <bold><italic>Thorax</italic>.</bold> Pronotum longer (1.03–1.08 mm) (1.05 ± 0.053 mm, n = 2) than wide (0.71–0.75 mm) (0.73 ± 0.028 mm, n = 2) (Fig. <xref ref-type="fig" rid="F9">9D</xref>); integument chagreened, punctures smaller than eye facets and separated by approximately 3 punctured diameters, each puncture bearing a yellow seta, disc convex, with a longitudinal carina in posterior portion of pronotum strongly visible, with a length equal to the median length of the pronotum, posterior margin curved with middle notch, sides almost straight, anterior angles rounded and posterior angles acute; mesosternal suture incomplete; scutellum with posterior margin rounded; elytra short, barely reaching the middle of the metasternum, each elytron 3.1 times as long (1.52–1.61 mm) (1.56 ± 0.063 mm, n = 2) as wide (0.48–0.5) (0.49 ± 0.014, n = 2), convex, without longitudinal costae, elytral apex rounded; hind wings with posterior radial vein (RP) length 5.3 times less the length of MP1+2, radial cell closed, r3 vein absent, r4 vein reduced (not reaching the RP or the radial cell), those of the anterior anal and posterior anal sectors, absent (Fig. <xref ref-type="fig" rid="F8">8E</xref>). Legs: tarsomeres 1 and 2 of the prothoracic legs with a similar length and tarsomere 1 of meso- and metathoracic legs is longer than 2. <bold><italic>Abdomen</italic>.</bold> Integument shiny, punctured, with long dense setae, sternite 7 with margin sinuate, sternite 8 with margin notched; aedeagus with three teeth at the inner apex of paramere (Fig. <xref ref-type="fig" rid="F9">9F–H</xref>).</p><fig id="F9" position="float" orientation="portrait"><object-id xmlns:xlink="http://www.w3.org/1999/xlink" content-type="doi" xlink:type="simple">10.3897/zookeys.1068.70295.figure9</object-id><object-id xmlns:xlink="http://www.w3.org/1999/xlink" content-type="arpha" xlink:type="simple">9C15D877-267E-5C0A-840B-73980624E5C5</object-id><label>Figure 9.</label><caption><p><italic><tp:taxon-name><tp:taxon-name-part taxon-name-part-type="genus" reg="Cenophengus">Cenophengus</tp:taxon-name-part><tp:taxon-name-part taxon-name-part-type="species" reg="gorhami">gorhami</tp:taxon-name-part></tp:taxon-name></italic> Zaragoza, 1986, male. Habitus: <bold>A</bold> dorsal <bold>B</bold> ventral <bold>C</bold> head dorsal <bold>D</bold> pronotum dorsal <bold>E</bold> hind wing. Wing venation: CR = Radial Cell; r4 = radial 4 vein; RP = Posterior Radial vein; MP1+2 = Posterior Median vein; CuA = Cubital vein; AP = Anterior and Posterior Anal veins. Aedeagus: <bold>F</bold> dorsal view <bold>G</bold> lateral view <bold>H</bold> ventral view.</p></caption><graphic xmlns:xlink="http://www.w3.org/1999/xlink" xlink:href="zookeys-1068-073-g009.jpg" position="float" orientation="portrait" xlink:type="simple" id="oo_607290.jpg"><uri content-type="original_file" xlink:type="simple">https://binary.pensoft.net/fig/607290</uri></graphic></fig></tp:treatment-sec><tp:treatment-sec sec-type="Female and immatures" id="SECID0EYNBI"><title>Female and immatures.</title><p>Unknown.</p></tp:treatment-sec><tp:treatment-sec sec-type="distribution" id="SECID0E4NBI"><title>Distribution.</title><p>Mexico: Yucatán and Quintana Roo (Fig. <xref ref-type="fig" rid="F3">3</xref>).</p></tp:treatment-sec><tp:treatment-sec sec-type="material" id="SECID0EHOBI"><title>Additional material examined.</title><p>“MEXICO: Quintana Roo/ 19 km N Carrillo Puerto/ 18-VI-1990 blacklight trap/ coll. M.C. Thomas” “<italic><tp:taxon-name><tp:taxon-name-part taxon-name-part-type="genus" reg="Cenophengus">Cenophengus</tp:taxon-name-part><tp:taxon-name-part taxon-name-part-type="species" reg="gorhami">gorhami</tp:taxon-name-part></tp:taxon-name></italic>/ Det. V. Vega-Badillo 2019” (1) | <named-content xmlns:xlink="http://www.w3.org/1999/xlink" content-type="dwc:institutional_code" xlink:type="simple">FSCA</named-content>.</p></tp:treatment-sec><tp:treatment-sec><!--Section generated to contain objects referenced in tp:taxon-treatment.--><fig id="F8" position="float" orientation="portrait"><object-id xmlns:xlink="http://www.w3.org/1999/xlink" content-type="doi" xlink:type="simple">10.3897/zookeys.1068.70295.figure8</object-id><object-id xmlns:xlink="http://www.w3.org/1999/xlink" content-type="arpha" xlink:type="simple">B125BC77-2123-5FBA-8552-4EE5107A3518</object-id><label>Figure 8.</label><caption><p><italic><tp:taxon-name><tp:taxon-name-part taxon-name-part-type="genus" reg="Cenophengus">Cenophengus</tp:taxon-name-part><tp:taxon-name-part taxon-name-part-type="species" reg="gardunoi">gardunoi</tp:taxon-name-part></tp:taxon-name></italic> Vega-Badillo, Morrone &amp; Zaragoza-Caballero, sp. nov., male. Habitus: <bold>A</bold> dorsal <bold>B</bold> ventral <bold>C</bold> head dorsal <bold>D</bold> pronotum dorsal <bold>E</bold> hind wing. Wing venation: CR = Radial Cell; r4 = radial 4 vein; RP = Posterior Radial vein; MP1+2 = Posterior Median vein; CuA = Cubital vein; AA and AP = Anterior and Posterior Anal veins. Aedeagus: <bold>F</bold> dorsal view <bold>G</bold> lateral view <bold>H</bold> ventral view.</p></caption><graphic xmlns:xlink="http://www.w3.org/1999/xlink" xlink:href="zookeys-1068-073-g008.jpg" position="float" orientation="portrait" xlink:type="simple" id="oo_607289.jpg"><uri content-type="original_file" xlink:type="simple">https://binary.pensoft.net/fig/607289</uri></graphic></fig><fig id="F3" position="float" orientation="portrait"><object-id xmlns:xlink="http://www.w3.org/1999/xlink" content-type="doi" xlink:type="simple">10.3897/zookeys.1068.70295.figure3</object-id><object-id xmlns:xlink="http://www.w3.org/1999/xlink" content-type="arpha" xlink:type="simple">0A242D4B-F3BD-5BDB-93DB-FDB4AB1ACCB4</object-id><label>Figure 3.</label><caption><p>Map of southern North America showing specimen localities for <italic><tp:taxon-name><tp:taxon-name-part taxon-name-part-type="genus" reg="Cenophengus">Cenophengus</tp:taxon-name-part></tp:taxon-name></italic> spp.</p></caption><graphic xmlns:xlink="http://www.w3.org/1999/xlink" xlink:href="zookeys-1068-073-g003.jpg" position="float" orientation="portrait" xlink:type="simple" id="oo_607284.jpg"><uri content-type="original_file" xlink:type="simple">https://binary.pensoft.net/fig/607284</uri></graphic></fig></tp:treatment-sec><ref-list><ref id="B10"><mixed-citation xmlns:xlink="http://www.w3.org/1999/xlink" xlink:type="simple"><person-group><name name-style="western"><surname>Vega-Badillo</surname><given-names>V</given-names></name><name name-style="western"><surname>Zaragoza-Caballero</surname><given-names>S</given-names></name><name name-style="western"><surname>Ochoterena-Booth</surname><given-names>H</given-names></name><name name-style="western"><surname>Morrone</surname><given-names>JJ</given-names></name></person-group> (<year>2021b</year>) <article-title>Phylogenetic analysis and evolutionary morphology of wings in the genus <italic><tp:taxon-name><tp:taxon-name-part taxon-name-part-type="genus">Cenophengus</tp:taxon-name-part></tp:taxon-name></italic> LeConte, 1881 (<tp:taxon-name><tp:taxon-name-part taxon-name-part-type="order">Coleoptera</tp:taxon-name-part></tp:taxon-name>: <tp:taxon-name><tp:taxon-name-part taxon-name-part-type="family">Phengodidae</tp:taxon-name-part></tp:taxon-name>: <tp:taxon-name>Mastinocerinae</tp:taxon-name>) based on morphological characters.</article-title><source>Zoologischer Anzeiger</source><volume>293</volume>: <fpage>168</fpage>–<lpage>181</lpage>. <ext-link xlink:type="simple" ext-link-type="doi" xlink:href="10.1016/j.jcz.2021.06.007">https://doi.org/10.1016/j.jcz.2021.06.007</ext-link></mixed-citation></ref></ref-list></tp:taxon-treatment>
