# Supplementary material for: Revision of the genus Cenophengus LeConte, 1881 (Coleoptera, Phengodidae), with the description of four new species, new geographic records and a new synonymy
Source: Zookeys. 2021 Nov 4;1068:73–148. doi: 10.3897/zookeys.1068.70295 (PMC8585861; doi:10.3897/zookeys.1068.70295)
Supplement: XML Treatment for Cenophengus hnogamui [file zookeys.1068.70295-treatment9.xml]

<!DOCTYPE tp:taxon-treatment
  PUBLIC "-//TaxonX//DTD Taxonomic Treatment Publishing DTD v0 20100105//EN" "tax-treatment-NSO.dtd">
<tp:taxon-treatment xmlns:tp="http://www.plazi.org/taxpub"><tp:treatment-meta><kwd-group><label>Taxon classification</label><kwd><named-content xmlns:xlink="http://www.w3.org/1999/xlink" content-type="kingdom">Animalia</named-content></kwd><kwd><named-content xmlns:xlink="http://www.w3.org/1999/xlink" content-type="order">Coleoptera</named-content></kwd><kwd><named-content xmlns:xlink="http://www.w3.org/1999/xlink" content-type="family">Phengodidae</named-content></kwd></kwd-group><mixed-citation publication-type="journal"><person-group><name><surname>Vega-Badillo</surname><given-names>Viridiana</given-names></name><name><surname>Morrone</surname><given-names>Juan J.</given-names></name><name><surname>Zaragoza-Caballero</surname><given-names>Santiago</given-names></name></person-group><article-title>Revision of the genus <italic><tp:taxon-name><tp:taxon-name-part taxon-name-part-type="genus" reg="Cenophengus">Cenophengus</tp:taxon-name-part></tp:taxon-name></italic> LeConte, 1881 (<tp:taxon-name><tp:taxon-name-part taxon-name-part-type="order">Coleoptera</tp:taxon-name-part></tp:taxon-name>, <tp:taxon-name><tp:taxon-name-part taxon-name-part-type="family">Phengodidae</tp:taxon-name-part></tp:taxon-name>), with the description of four new species, new geographic records and a new synonymy</article-title><source>Zookeys</source><day>04</day><month>11</month><year>2021</year><volume>1068</volume><fpage>73</fpage><lpage>148</lpage><pub-id pub-id-type="doi">10.3897/zookeys.1068.70295</pub-id></mixed-citation></tp:treatment-meta><tp:nomenclature><tp:taxon-name>
            <object-id xmlns:xlink="http://www.w3.org/1999/xlink" content-type="arpha" xlink:type="simple">9C6A7A5D-1357-5E47-8AA3-9C229DB17B5A</object-id>
            <tp:taxon-name-part taxon-name-part-type="genus" reg="Cenophengus">Cenophengus</tp:taxon-name-part>
            <tp:taxon-name-part taxon-name-part-type="species" reg="hnogamui">hnogamui</tp:taxon-name-part>
          </tp:taxon-name><tp:taxon-authority>Vega-Badillo et al. 2021</tp:taxon-authority><xref ref-type="fig" rid="F10">Fig. 10A–H</xref><tp:nomenclature-citation-list><tp:nomenclature-citation><tp:taxon-name>
                <tp:taxon-name-part taxon-name-part-type="genus" reg="Cenophengus">Cenophengus</tp:taxon-name-part>
                <tp:taxon-name-part taxon-name-part-type="species" reg="hnogamui">hnogamui</tp:taxon-name-part>
              </tp:taxon-name><comment><xref ref-type="bibr" rid="B9">Vega-Badillo et al. 2021a</xref>: 224.</comment></tp:nomenclature-citation></tp:nomenclature-citation-list></tp:nomenclature><tp:treatment-sec sec-type="type locality" id="SECID0EWQBI"><title>Type locality.</title><p>Hidalgo, Mexico.</p></tp:treatment-sec><tp:treatment-sec sec-type="type material" id="SECID0E2QBI"><title>Type material examined.</title><p><bold><italic>Holotype</italic></bold> ♂: “MEXICO: Hidalgo, Huasca de/ Ocampo, Rancho Santa Elena, / Presa San Carlos, 2430 m.a.s.l./ <named-content xmlns:xlink="http://www.w3.org/1999/xlink" content-type="dwc:verbatimCoordinates" xlink:type="simple"><named-content content-type="geo-json" specific-use="{&#34;type&#34;:&#34;Point&#34;,&#34;coordinates&#34;:[-98.513861,20.134583]}" id="NCID0EJRBI" xlink:type="simple">20°08'04.5" N 98°30' 49.9" W</named-content></named-content>. / 05/IX-03/X/2005. Trampa /Malaise. Col. A. Contreras / Meléndez y Reynoso” | <named-content xmlns:xlink="http://www.w3.org/1999/xlink" content-type="dwc:institutional_code" xlink:type="simple">CNIN</named-content>. <bold><italic>Paratypes</italic></bold> ♂: same data | <named-content xmlns:xlink="http://www.w3.org/1999/xlink" content-type="dwc:institutional_code" xlink:type="simple">CNIN</named-content> (2); CC-UAEH (1).</p></tp:treatment-sec><tp:treatment-sec sec-type="remarks" id="SECID0E2RBI"><title>Remarks.</title><p><italic><tp:taxon-name><tp:taxon-name-part taxon-name-part-type="genus" reg="Cenophengus">Cenophengus</tp:taxon-name-part><tp:taxon-name-part taxon-name-part-type="species" reg="hnogamui">hnogamui</tp:taxon-name-part></tp:taxon-name></italic> is sister to <italic><tp:taxon-name><tp:taxon-name-part taxon-name-part-type="genus" reg="Cenophengus">C.</tp:taxon-name-part><tp:taxon-name-part taxon-name-part-type="species" reg="munizi">munizi</tp:taxon-name-part></tp:taxon-name></italic> (<xref ref-type="bibr" rid="B10">Vega-Badillo et al. 2021b</xref>), but can be distinguished by the length of the antennal rami and terminal maxillary palpomere. In <italic><tp:taxon-name><tp:taxon-name-part taxon-name-part-type="genus" reg="Cenophengus">C.</tp:taxon-name-part><tp:taxon-name-part taxon-name-part-type="species" reg="munizi">munizi</tp:taxon-name-part></tp:taxon-name></italic>, the antennal rami are twice as long as respective antennomere, whereas in <italic><tp:taxon-name><tp:taxon-name-part taxon-name-part-type="genus" reg="Cenophengus">C.</tp:taxon-name-part><tp:taxon-name-part taxon-name-part-type="species" reg="hnogamui">hnogamui</tp:taxon-name-part></tp:taxon-name></italic>, they are 1.5 times as long as the respective antennomere. Additionally, in <italic><tp:taxon-name><tp:taxon-name-part taxon-name-part-type="genus" reg="Cenophengus">C.</tp:taxon-name-part><tp:taxon-name-part taxon-name-part-type="species" reg="munizi">munizi</tp:taxon-name-part></tp:taxon-name></italic>, the terminal maxillary palpomere is shorter than the preceding three combined, whereas in <italic><tp:taxon-name><tp:taxon-name-part taxon-name-part-type="genus" reg="Cenophengus">C.</tp:taxon-name-part><tp:taxon-name-part taxon-name-part-type="species" reg="hnogamui">hnogamui</tp:taxon-name-part></tp:taxon-name></italic>, it is as long as the preceding three combined.</p></tp:treatment-sec><tp:treatment-sec sec-type="diagnosis" id="SECID0EHUBI"><title>Diagnosis.</title><p>Integument smooth, long antennae more than twice the length of pronotum, antennal rami 1.5 times the respective antennomere and each elytron 4.7 times as long as wide with whitish colouration at the apex; aedeagus with three teeth at the inner apex of paramere.</p></tp:treatment-sec><tp:treatment-sec sec-type="redescription" id="SECID0EMUBI"><title>Redescription.</title><p><bold>Male.</bold> Body length 4.12–4.5 mm; maximum body width 0.60–0.63 mm (pronotum). Body dark brown, except for first three antennomeres and posterior part of the elytra yellow-brown coloured (Fig. <xref ref-type="fig" rid="F10">10A, B</xref>). <bold><italic>Head</italic>.</bold> Wider (0.6–0.63 mm) (0.62 ± 0.017 mm, n = 3) than long (0.37–0.43 mm) (0.4 ± 0.030 mm, n = 3) (Fig. <xref ref-type="fig" rid="F10">10C</xref>), at eye level, almost as wide as the pronotum, integument smooth, punctures twice as large as eye facets and separated by approximately 0.5 punctured diameters, each puncture bearing a yellow-brown seta; interantennal distance (0.09–0.11 mm) (0.1 ± 0.01 mm, n = 3) less than the length of antennomere 1; eyes 1/2 as long as head in lateral view, longer (0.24–0.26 mm) (0.25 ± 0.01 mm, n = 3) than wide (0.15–0.16 mm) (0.153 ± 0.057 mm, n = 3); interocular distance (0.3–0.33 mm) (0.32 ± 0.017 mm, n = 3) twice as long as eye width; long antennae (2.12–2.23 mm) (2.18 ± 0.058 mm, n = 3), more than twice the length of pronotum; antennomere 1 (0.15–0.16 mm) (0.153 ± 0.005 mm, n = 3) as long as the next two combined, antennomere 3 cup-shaped, the 4<sup>th</sup> (0.10–0.11 mm) (0.103 ± 0.05 mm, n = 3) shorter than the following antennomeres; 5 to 11 about equal in length (0.21–0.23 mm) (0.22 ± 0.01 mm, n = 3, 12 (terminal) (0.28–0.31 mm) (0.29 ± 0.015 mm, n = 3), antennal rami lanceolate in lateral view, 1.5 times respective antennomere; terminal maxillary palpomere robust, securiform (0.18–0.21 mm) (0.21 ± 0.015 mm, n = 3), as long as the preceding three combined; terminal labial palpomere spindle-shaped (0.05–0.07 mm) (0.06 ± 0.01 mm, n = 3), 3 times as long as preceding one (0.02–0.03) mm (0.023 ± 0.015 mm, n = 3). <bold><italic>Thorax</italic>.</bold> Pronotum longer (0.61–0.67 mm) (0.64 ± 0.03 mm, n = 3) than wide (0.60–0.65 mm) (0.64 ± 0.025 mm, n = 3) (Fig. <xref ref-type="fig" rid="F10">10D</xref>); integument smooth, punctures twice as large as eye facets and separated by approximately 1 punctured diameter, with a yellow-brown seta in each puncture; disc convex, posterior margin almost straight without middle notch, sides convex, anterior and posterior angles rounded; mesosternal suture complete; scutellum with posterior margin rounded; each elytron 4.7 times as long (2.0–2.3 mm) (2.14 ± 0.15 mm, n = 3) as wide (0.40–0.50 mm) (0.45 ± 0.052 mm, n = 3), convex, without longitudinal costae, elytral apex acute; hind wings with posterior radial vein (RP) length 2.2 times less than the length of MP1+2, radial cell closed, r3 vein presented, r4 vein reduced (not reaching the RP or the radial cell), those of the anterior anal and posterior anal sectors (Fig. <xref ref-type="fig" rid="F10">10E</xref>), evident. Legs: tarsomeres 1 and 2 of pro-, meso- and metathoracic legs with a similar length. <bold><italic>Abdomen</italic>.</bold> Integument shiny, punctured, with long dense setae, sternite 7 with margin sinuate, sternite 8 with margin notched; aedeagus with three teeth at the inner apex of paramere (Fig. <xref ref-type="fig" rid="F10">10F–H</xref>).</p><fig id="F10" position="float" orientation="portrait"><object-id xmlns:xlink="http://www.w3.org/1999/xlink" content-type="doi" xlink:type="simple">10.3897/zookeys.1068.70295.figure10</object-id><object-id xmlns:xlink="http://www.w3.org/1999/xlink" content-type="arpha" xlink:type="simple">2A2476E4-78AF-5888-A009-6DF84CC6C900</object-id><label>Figure 10.</label><caption><p><italic><tp:taxon-name><tp:taxon-name-part taxon-name-part-type="genus" reg="Cenophengus">Cenophengus</tp:taxon-name-part><tp:taxon-name-part taxon-name-part-type="species" reg="hnogamui">hnogamui</tp:taxon-name-part></tp:taxon-name></italic> Vega-Badillo et al. 2021, male. Habitus: <bold>A</bold> dorsal <bold>B</bold> ventral <bold>C</bold> head dorsal <bold>D</bold> pronotum dorsal <bold>E</bold> hind wing. Wing venation: CR = Radial Cell; r3 = radial 3 vein; r4 = radial 4 vein; RP = Posterior Radial vein; MP1+2 = Posterior Median vein; CuA = Cubital vein; AA and AP = Anterior and Posterior Anal veins. Aedeagus: <bold>F</bold> dorsal view <bold>G</bold> lateral view <bold>H</bold> ventral view.</p></caption><graphic xmlns:xlink="http://www.w3.org/1999/xlink" xlink:href="zookeys-1068-073-g010.jpg" position="float" orientation="portrait" xlink:type="simple" id="oo_607291.jpg"><uri content-type="original_file" xlink:type="simple">https://binary.pensoft.net/fig/607291</uri></graphic></fig></tp:treatment-sec><tp:treatment-sec sec-type="Immatures and females" id="SECID0E5WBI"><title>Immatures and females.</title><p>Unknown.</p></tp:treatment-sec><tp:treatment-sec sec-type="distribution" id="SECID0EDXBI"><title>Distribution.</title><p>Mexico: Hidalgo (Fig. <xref ref-type="fig" rid="F3">3</xref>).</p></tp:treatment-sec><tp:treatment-sec><!--Section generated to contain objects referenced in tp:taxon-treatment.--><fig id="F3" position="float" orientation="portrait"><object-id xmlns:xlink="http://www.w3.org/1999/xlink" content-type="doi" xlink:type="simple">10.3897/zookeys.1068.70295.figure3</object-id><object-id xmlns:xlink="http://www.w3.org/1999/xlink" content-type="arpha" xlink:type="simple">0A242D4B-F3BD-5BDB-93DB-FDB4AB1ACCB4</object-id><label>Figure 3.</label><caption><p>Map of southern North America showing specimen localities for <italic><tp:taxon-name><tp:taxon-name-part taxon-name-part-type="genus" reg="Cenophengus">Cenophengus</tp:taxon-name-part></tp:taxon-name></italic> spp.</p></caption><graphic xmlns:xlink="http://www.w3.org/1999/xlink" xlink:href="zookeys-1068-073-g003.jpg" position="float" orientation="portrait" xlink:type="simple" id="oo_607284.jpg"><uri content-type="original_file" xlink:type="simple">https://binary.pensoft.net/fig/607284</uri></graphic></fig></tp:treatment-sec><ref-list><ref id="B9"><mixed-citation xmlns:xlink="http://www.w3.org/1999/xlink" xlink:type="simple"><person-group><name name-style="western"><surname>Vega-Badillo</surname><given-names>V</given-names></name><name name-style="western"><surname>Zaragoza-Caballero</surname><given-names>S</given-names></name><name name-style="western"><surname>Ríos-Ibarra</surname><given-names>JJ</given-names></name></person-group> (<year>2021a</year>) <article-title>New species of the genus <italic><tp:taxon-name><tp:taxon-name-part taxon-name-part-type="genus">Cenophengus</tp:taxon-name-part></tp:taxon-name></italic> LeConte 1881 (<tp:taxon-name><tp:taxon-name-part taxon-name-part-type="order">Coleoptera</tp:taxon-name-part></tp:taxon-name>; <tp:taxon-name><tp:taxon-name-part taxon-name-part-type="family">Phengodidae</tp:taxon-name-part></tp:taxon-name>) from Mexico and Guatemala.</article-title><source>Zootaxa</source><volume>5023</volume>(<issue>2</issue>): <fpage>223</fpage>–<lpage>238</lpage>. <ext-link xlink:type="simple" ext-link-type="doi" xlink:href="10.11646/zootaxa.5023.2.3">https://doi.org/10.11646/zootaxa.5023.2.3</ext-link></mixed-citation></ref><ref id="B10"><mixed-citation xmlns:xlink="http://www.w3.org/1999/xlink" xlink:type="simple"><person-group><name name-style="western"><surname>Vega-Badillo</surname><given-names>V</given-names></name><name name-style="western"><surname>Zaragoza-Caballero</surname><given-names>S</given-names></name><name name-style="western"><surname>Ochoterena-Booth</surname><given-names>H</given-names></name><name name-style="western"><surname>Morrone</surname><given-names>JJ</given-names></name></person-group> (<year>2021b</year>) <article-title>Phylogenetic analysis and evolutionary morphology of wings in the genus <italic><tp:taxon-name><tp:taxon-name-part taxon-name-part-type="genus">Cenophengus</tp:taxon-name-part></tp:taxon-name></italic> LeConte, 1881 (<tp:taxon-name><tp:taxon-name-part taxon-name-part-type="order">Coleoptera</tp:taxon-name-part></tp:taxon-name>: <tp:taxon-name><tp:taxon-name-part taxon-name-part-type="family">Phengodidae</tp:taxon-name-part></tp:taxon-name>: <tp:taxon-name>Mastinocerinae</tp:taxon-name>) based on morphological characters.</article-title><source>Zoologischer Anzeiger</source><volume>293</volume>: <fpage>168</fpage>–<lpage>181</lpage>. <ext-link xlink:type="simple" ext-link-type="doi" xlink:href="10.1016/j.jcz.2021.06.007">https://doi.org/10.1016/j.jcz.2021.06.007</ext-link></mixed-citation></ref></ref-list></tp:taxon-treatment>
