# Supplementary material for: Revision of the genus Cenophengus LeConte, 1881 (Coleoptera, Phengodidae), with the description of four new species, new geographic records and a new synonymy
Source: Zookeys. 2021 Nov 4;1068:73–148. doi: 10.3897/zookeys.1068.70295 (PMC8585861; doi:10.3897/zookeys.1068.70295)
Supplement: XML Treatment for Cenophengus howdeni [file zookeys.1068.70295-treatment10.xml]

<!DOCTYPE tp:taxon-treatment
  PUBLIC "-//TaxonX//DTD Taxonomic Treatment Publishing DTD v0 20100105//EN" "tax-treatment-NSO.dtd">
<tp:taxon-treatment xmlns:tp="http://www.plazi.org/taxpub"><tp:treatment-meta><kwd-group><label>Taxon classification</label><kwd><named-content xmlns:xlink="http://www.w3.org/1999/xlink" content-type="kingdom">Animalia</named-content></kwd><kwd><named-content xmlns:xlink="http://www.w3.org/1999/xlink" content-type="order">Coleoptera</named-content></kwd><kwd><named-content xmlns:xlink="http://www.w3.org/1999/xlink" content-type="family">Phengodidae</named-content></kwd></kwd-group><mixed-citation publication-type="journal"><person-group><name><surname>Vega-Badillo</surname><given-names>Viridiana</given-names></name><name><surname>Morrone</surname><given-names>Juan J.</given-names></name><name><surname>Zaragoza-Caballero</surname><given-names>Santiago</given-names></name></person-group><article-title>Revision of the genus <italic><tp:taxon-name><tp:taxon-name-part taxon-name-part-type="genus" reg="Cenophengus">Cenophengus</tp:taxon-name-part></tp:taxon-name></italic> LeConte, 1881 (<tp:taxon-name><tp:taxon-name-part taxon-name-part-type="order">Coleoptera</tp:taxon-name-part></tp:taxon-name>, <tp:taxon-name><tp:taxon-name-part taxon-name-part-type="family">Phengodidae</tp:taxon-name-part></tp:taxon-name>), with the description of four new species, new geographic records and a new synonymy</article-title><source>Zookeys</source><day>04</day><month>11</month><year>2021</year><volume>1068</volume><fpage>73</fpage><lpage>148</lpage><pub-id pub-id-type="doi">10.3897/zookeys.1068.70295</pub-id></mixed-citation></tp:treatment-meta><tp:nomenclature><tp:taxon-name>
            <object-id xmlns:xlink="http://www.w3.org/1999/xlink" content-type="arpha" xlink:type="simple">3F8D37B5-3446-5944-9C63-6154DACA0650</object-id>
            <tp:taxon-name-part taxon-name-part-type="genus" reg="Cenophengus">Cenophengus</tp:taxon-name-part>
            <tp:taxon-name-part taxon-name-part-type="species" reg="howdeni">howdeni</tp:taxon-name-part>
          </tp:taxon-name><tp:taxon-authority>Zaragoza-Caballero, 1986</tp:taxon-authority><xref ref-type="fig" rid="F11">Fig. 11A–H</xref><tp:nomenclature-citation-list><tp:nomenclature-citation><tp:taxon-name>
                <tp:taxon-name-part taxon-name-part-type="genus" reg="Cenophengus">Cenophengus</tp:taxon-name-part>
                <tp:taxon-name-part taxon-name-part-type="species" reg="howdeni">howdeni</tp:taxon-name-part>
              </tp:taxon-name><comment>Zaragoza-Caballero, 1986: 933.</comment></tp:nomenclature-citation></tp:nomenclature-citation-list></tp:nomenclature><tp:treatment-sec sec-type="type locality" id="SECID0ECZBI"><title>Type locality.</title><p>Durango, Mexico.</p></tp:treatment-sec><tp:treatment-sec sec-type="type material" id="SECID0EHZBI"><title>Type material examined.</title><p><bold><italic>Holotype</italic></bold> ♂: “MEXICO: Durango /24 ml. W. La Ciudad/ Dgo. MEX. VII. 11. 64/ H.F, Howden” | <named-content xmlns:xlink="http://www.w3.org/1999/xlink" content-type="dwc:institutional_code" xlink:type="simple">CNIN</named-content>.</p></tp:treatment-sec><tp:treatment-sec sec-type="remarks" id="SECID0EXZBI"><title>Remarks.</title><p><italic><tp:taxon-name><tp:taxon-name-part taxon-name-part-type="genus" reg="Cenophengus">Cenophengus</tp:taxon-name-part><tp:taxon-name-part taxon-name-part-type="species" reg="howdeni">howdeni</tp:taxon-name-part></tp:taxon-name></italic> is morphologically similar to <italic><tp:taxon-name><tp:taxon-name-part taxon-name-part-type="genus" reg="Cenophengus">C.</tp:taxon-name-part><tp:taxon-name-part taxon-name-part-type="species" reg="tupae">tupae</tp:taxon-name-part></tp:taxon-name></italic>, but can be distinguished by the length of antennomere 1, the pronotal disc and interocular distance. In <italic><tp:taxon-name><tp:taxon-name-part taxon-name-part-type="genus" reg="Cenophengus">C.</tp:taxon-name-part><tp:taxon-name-part taxon-name-part-type="species" reg="howdeni">howdeni</tp:taxon-name-part></tp:taxon-name></italic>, antennomere 1 shorter than next two combined, whereas in <italic><tp:taxon-name><tp:taxon-name-part taxon-name-part-type="genus" reg="Cenophengus">C.</tp:taxon-name-part><tp:taxon-name-part taxon-name-part-type="species" reg="tupae">tupae</tp:taxon-name-part></tp:taxon-name></italic>, it is longer than next two combined. The pronotal disc with groove along mid-line in <italic><tp:taxon-name><tp:taxon-name-part taxon-name-part-type="genus" reg="Cenophengus">C.</tp:taxon-name-part><tp:taxon-name-part taxon-name-part-type="species" reg="howdeni">howdeni</tp:taxon-name-part></tp:taxon-name></italic>, in <italic><tp:taxon-name><tp:taxon-name-part taxon-name-part-type="genus" reg="Cenophengus">C.</tp:taxon-name-part><tp:taxon-name-part taxon-name-part-type="species" reg="tupae">tupae</tp:taxon-name-part></tp:taxon-name></italic>, it has disc convex, weakly elevated dorsally forming a small depression in the basal part of each side. The interocular distance is 3 times eye width in <italic><tp:taxon-name><tp:taxon-name-part taxon-name-part-type="genus" reg="Cenophengus">C.</tp:taxon-name-part><tp:taxon-name-part taxon-name-part-type="species" reg="howdeni">howdeni</tp:taxon-name-part></tp:taxon-name></italic>, in <italic><tp:taxon-name><tp:taxon-name-part taxon-name-part-type="genus" reg="Cenophengus">C.</tp:taxon-name-part><tp:taxon-name-part taxon-name-part-type="species" reg="tupae">tupae</tp:taxon-name-part></tp:taxon-name></italic>, it is twice as long as eye width.</p></tp:treatment-sec><tp:treatment-sec sec-type="diagnosis" id="SECID0EV3BI"><title>Diagnosis.</title><p>Integument chagreened, antennae long, more than twice the length of pronotum, antennal rami twice as long as the respective antennomere, each elytron 2.6 times as long as wide; aedeagus with three teeth at the inner apex of paramere.</p></tp:treatment-sec><tp:treatment-sec sec-type="redescription" id="SECID0E13BI"><title>Redescription.</title><p><bold>Male.</bold> Body length 5.20 mm; maximum body width 0.60 mm (pronotum). Body brown, yellowish mandibles with darker tips (Fig. <xref ref-type="fig" rid="F11">11A, B</xref>). <bold><italic>Head</italic>.</bold> Wider (0.67 mm) than long (0.36 mm) (Fig. <xref ref-type="fig" rid="F11">11C</xref>), at eye level, a wider than the pronotum, integument chagreened, punctures as long as eye facets and separated by approximately 1 punctured diameter, each puncture bearing a brown seta; interantennal distance (0.15 mm) wider than the length of antennomere 1 (0.10 mm); eyes 1/2 as long as head in lateral view, longer (0.45 mm) than wide (0.16 mm); interocular distance (0.45 mm) 3 times eye width; antennae long (1.64 mm) more than twice the length of pronotum; antennomere 1 (0.10 mm) shorter than next two combined (0.17 mm), antennomere 3 cup-shaped, 4 (0.12 mm) shorter than following antennomeres, 5 to 11 about equal in length (0.15 mm), 12 (terminal) (0.25 mm), antennal rami lanceolate in lateral view, twice as long as the respective antennomere; terminal maxillary palpomere robust, securiform (0.25 mm), as long as the preceding three combined (0.24 mm); terminal labial palpomere spindle-shaped (0.10 mm), 3 times as long as preceding one (0.03 mm). <bold><italic>Thorax</italic>.</bold> Pronotum as long (0.74 mm) as wide (0.70 mm) (Fig. <xref ref-type="fig" rid="F11">11D</xref>); integument chagreened, punctures as long as eye facets and separated by approximately 2 punctured diameters, each puncture bearing a brown seta, disc convex, posterior magin curved with middle notch, sides almost straight, anterior angles rounded and posterior angles acute; mesosternal suture complete; scutellum with posterior margin rounded; each elytron 2.6 times as long (2.10 mm) as wide (0.80 mm), convex, without longitudinal costae, elytral apex obtuse; hind wings with posterior radial vein (RP) length 6 times less than the length of MP1+2, radial cell closed, r3 vein absent, r4 vein reduced (not reaching the RP or the radial cell), those of the anterior anal and posterior anal sectors (Fig. <xref ref-type="fig" rid="F11">11E</xref>). Legs: tarsomeres of the holotype lost. <bold><italic>Abdomen</italic>.</bold> Integument shiny, punctured, with long dense setae, sternite 7 with margin sinuate, sternite 8 with margin notched; aedeagus with three teeth at the inner apex of paramere (Fig. <xref ref-type="fig" rid="F11">11F–H</xref>).</p><fig id="F11" position="float" orientation="portrait"><object-id xmlns:xlink="http://www.w3.org/1999/xlink" content-type="doi" xlink:type="simple">10.3897/zookeys.1068.70295.figure11</object-id><object-id xmlns:xlink="http://www.w3.org/1999/xlink" content-type="arpha" xlink:type="simple">83FA6478-7742-5753-9A08-061B29932042</object-id><label>Figure 11.</label><caption><p><italic><tp:taxon-name><tp:taxon-name-part taxon-name-part-type="genus" reg="Cenophengus">Cenophengus</tp:taxon-name-part><tp:taxon-name-part taxon-name-part-type="species" reg="howdeni">howdeni</tp:taxon-name-part></tp:taxon-name></italic> Zaragoza-Caballero, 1986, male. Habitus: <bold>A</bold> dorsal <bold>B</bold> ventral <bold>C</bold> head dorsal <bold>D</bold> pronotum dorsal <bold>E</bold> hind wing. Wing venation: CR = Radial Cell; r4 = radial 4 vein; RP = Posterior Radial vein; MP1+2 = Posterior Median vein; CuA = Cubital vein; AA and AP = Anterior and Posterior Anal veins. Aedeagus: <bold>F</bold> dorsal view <bold>G</bold> lateral view <bold>H</bold> ventral view.</p></caption><graphic xmlns:xlink="http://www.w3.org/1999/xlink" xlink:href="zookeys-1068-073-g011.jpg" position="float" orientation="portrait" xlink:type="simple" id="oo_607292.jpg"><uri content-type="original_file" xlink:type="simple">https://binary.pensoft.net/fig/607292</uri></graphic></fig></tp:treatment-sec><tp:treatment-sec sec-type="Female and immatures" id="SECID0EK6BI"><title>Female and immatures.</title><p>Unknown.</p></tp:treatment-sec><tp:treatment-sec sec-type="distribution" id="SECID0EP6BI"><title>Distribution.</title><p>Mexico: Durango (Fig. <xref ref-type="fig" rid="F3">3</xref>).</p></tp:treatment-sec><tp:treatment-sec><!--Section generated to contain objects referenced in tp:taxon-treatment.--><fig id="F3" position="float" orientation="portrait"><object-id xmlns:xlink="http://www.w3.org/1999/xlink" content-type="doi" xlink:type="simple">10.3897/zookeys.1068.70295.figure3</object-id><object-id xmlns:xlink="http://www.w3.org/1999/xlink" content-type="arpha" xlink:type="simple">0A242D4B-F3BD-5BDB-93DB-FDB4AB1ACCB4</object-id><label>Figure 3.</label><caption><p>Map of southern North America showing specimen localities for <italic><tp:taxon-name><tp:taxon-name-part taxon-name-part-type="genus" reg="Cenophengus">Cenophengus</tp:taxon-name-part></tp:taxon-name></italic> spp.</p></caption><graphic xmlns:xlink="http://www.w3.org/1999/xlink" xlink:href="zookeys-1068-073-g003.jpg" position="float" orientation="portrait" xlink:type="simple" id="oo_607284.jpg"><uri content-type="original_file" xlink:type="simple">https://binary.pensoft.net/fig/607284</uri></graphic></fig></tp:treatment-sec></tp:taxon-treatment>
