# Supplementary material for: Revision of the genus Cenophengus LeConte, 1881 (Coleoptera, Phengodidae), with the description of four new species, new geographic records and a new synonymy
Source: Zookeys. 2021 Nov 4;1068:73–148. doi: 10.3897/zookeys.1068.70295 (PMC8585861; doi:10.3897/zookeys.1068.70295)
Supplement: XML Treatment for Cenophengus huatulcoensis [file zookeys.1068.70295-treatment11.xml]

<!DOCTYPE tp:taxon-treatment
  PUBLIC "-//TaxonX//DTD Taxonomic Treatment Publishing DTD v0 20100105//EN" "tax-treatment-NSO.dtd">
<tp:taxon-treatment xmlns:tp="http://www.plazi.org/taxpub"><tp:treatment-meta><kwd-group><label>Taxon classification</label><kwd><named-content xmlns:xlink="http://www.w3.org/1999/xlink" content-type="kingdom">Animalia</named-content></kwd><kwd><named-content xmlns:xlink="http://www.w3.org/1999/xlink" content-type="order">Coleoptera</named-content></kwd><kwd><named-content xmlns:xlink="http://www.w3.org/1999/xlink" content-type="family">Phengodidae</named-content></kwd></kwd-group><mixed-citation publication-type="journal"><person-group><name><surname>Vega-Badillo</surname><given-names>Viridiana</given-names></name><name><surname>Morrone</surname><given-names>Juan J.</given-names></name><name><surname>Zaragoza-Caballero</surname><given-names>Santiago</given-names></name></person-group><article-title>Revision of the genus <italic><tp:taxon-name><tp:taxon-name-part taxon-name-part-type="genus" reg="Cenophengus">Cenophengus</tp:taxon-name-part></tp:taxon-name></italic> LeConte, 1881 (<tp:taxon-name><tp:taxon-name-part taxon-name-part-type="order">Coleoptera</tp:taxon-name-part></tp:taxon-name>, <tp:taxon-name><tp:taxon-name-part taxon-name-part-type="family">Phengodidae</tp:taxon-name-part></tp:taxon-name>), with the description of four new species, new geographic records and a new synonymy</article-title><source>Zookeys</source><day>04</day><month>11</month><year>2021</year><volume>1068</volume><fpage>73</fpage><lpage>148</lpage><pub-id pub-id-type="doi">10.3897/zookeys.1068.70295</pub-id></mixed-citation></tp:treatment-meta><tp:nomenclature><tp:taxon-name>
            <object-id xmlns:xlink="http://www.w3.org/1999/xlink" content-type="arpha" xlink:type="simple">675F5106-1094-5106-8281-05658B1DC9BB</object-id>
            <tp:taxon-name-part taxon-name-part-type="genus" reg="Cenophengus">Cenophengus</tp:taxon-name-part>
            <tp:taxon-name-part taxon-name-part-type="species" reg="huatulcoensis">huatulcoensis</tp:taxon-name-part>
          </tp:taxon-name><tp:taxon-authority>Zaragoza-Caballero, 2008</tp:taxon-authority><xref ref-type="fig" rid="F12">Fig. 12A–H</xref><tp:nomenclature-citation-list><tp:nomenclature-citation><tp:taxon-name>
                <tp:taxon-name-part taxon-name-part-type="genus" reg="Cenophengus">Cenophengus</tp:taxon-name-part>
                <tp:taxon-name-part taxon-name-part-type="species" reg="huatulcoensis">huatulcoensis</tp:taxon-name-part>
              </tp:taxon-name><comment>Zaragoza-Caballero, 2008: 154.</comment></tp:nomenclature-citation></tp:nomenclature-citation-list></tp:nomenclature><tp:treatment-sec sec-type="type locality" id="SECID0EOBCI"><title>Type locality.</title><p>Oaxaca, Mexico.</p></tp:treatment-sec><tp:treatment-sec sec-type="type material" id="SECID0ETBCI"><title>Type material examined.</title><p><bold><italic>Holotype</italic></bold> ♂: “MEXICO: Oaxaca/ Parque Nal. Huatulco/ Estación el Sabanal/ 15° 48' 10" N, 98° 11' / 39.4"O. Alt. 109 m. / TL-1. 30/05/2005/ Col. S. Zaragoza” | <named-content xmlns:xlink="http://www.w3.org/1999/xlink" content-type="dwc:institutional_code" xlink:type="simple">CNIN</named-content>. <bold><italic>Paratype</italic></bold> ♂: “MEXICO: Oaxaca/ Parque Nal. Huatulco/ Estación el Sabanal/ 15° 48' 10" N, 98° 11' / 39.4"O. Alt. 109 m. / TL-1. 30/05/2005/ Col. S. Zaragoza” (3) | <named-content xmlns:xlink="http://www.w3.org/1999/xlink" content-type="dwc:institutional_code" xlink:type="simple">CNIN</named-content>; “MEXICO: Oaxaca-Parque Nal. Huatulco/ 1 km N Estación el Sabanal / TL-4. 15° 46' 10" N / 98° 11'40.6"O. 05-09-2005” “S. Zaragoza, F.A. Noguera/ E. Ramírez, E. González/ y V. Jiménez” (2) | <named-content xmlns:xlink="http://www.w3.org/1999/xlink" content-type="dwc:institutional_code" xlink:type="simple">CNIN</named-content>.</p></tp:treatment-sec><tp:treatment-sec sec-type="remarks" id="SECID0EQCCI"><title>Remarks.</title><p><italic><tp:taxon-name><tp:taxon-name-part taxon-name-part-type="genus" reg="Cenophengus">Cenophengus</tp:taxon-name-part><tp:taxon-name-part taxon-name-part-type="species" reg="huatulcoensis">huatulcoensis</tp:taxon-name-part></tp:taxon-name></italic> is morphologically similar to <italic><tp:taxon-name><tp:taxon-name-part taxon-name-part-type="genus" reg="Cenophengus">C.</tp:taxon-name-part><tp:taxon-name-part taxon-name-part-type="species" reg="baios">baios</tp:taxon-name-part></tp:taxon-name></italic>, but can be distinguished by its shorter size, interantennal and interocular distances. In <italic><tp:taxon-name><tp:taxon-name-part taxon-name-part-type="genus" reg="Cenophengus">C.</tp:taxon-name-part><tp:taxon-name-part taxon-name-part-type="species" reg="hualcoensis">hualcoensis</tp:taxon-name-part></tp:taxon-name></italic>, the interantennal distance is equal to the length of the antennomere 1, whereas in <italic><tp:taxon-name><tp:taxon-name-part taxon-name-part-type="genus" reg="Cenophengus">C.</tp:taxon-name-part><tp:taxon-name-part taxon-name-part-type="species" reg="baios">baios</tp:taxon-name-part></tp:taxon-name></italic>, it is shorter. The interocular distance is 3.0 times longer than eye width in <italic><tp:taxon-name><tp:taxon-name-part taxon-name-part-type="genus" reg="Cenophengus">C.</tp:taxon-name-part><tp:taxon-name-part taxon-name-part-type="species" reg="hualcoensis">hualcoensis</tp:taxon-name-part></tp:taxon-name></italic>, in <italic><tp:taxon-name><tp:taxon-name-part taxon-name-part-type="genus" reg="Cenophengus">C.</tp:taxon-name-part><tp:taxon-name-part taxon-name-part-type="species" reg="baios">baios</tp:taxon-name-part></tp:taxon-name></italic>, it is 3.5 times longer. Additionally, in <italic><tp:taxon-name><tp:taxon-name-part taxon-name-part-type="genus" reg="Cenophengus">C.</tp:taxon-name-part><tp:taxon-name-part taxon-name-part-type="species" reg="hualcoensis">hualcoensis</tp:taxon-name-part></tp:taxon-name></italic>, the antennal rami are twice as long as the respective antennomere, whereas in <italic><tp:taxon-name><tp:taxon-name-part taxon-name-part-type="genus" reg="Cenophengus">C.</tp:taxon-name-part><tp:taxon-name-part taxon-name-part-type="species" reg="baios">baios</tp:taxon-name-part></tp:taxon-name></italic>, they are as long as the respective antennomere.</p></tp:treatment-sec><tp:treatment-sec sec-type="diagnosis" id="SECID0EOFCI"><title>Diagnosis.</title><p>Integument smooth, antennae less than twice the length of the pronotum, antennal rami lanceolate, twice as long as respective antennomere, pronotum as long as wide and each elytron 3.1 times as long as wide; aedeagus with one spine at the inner apex of paramere.</p></tp:treatment-sec><tp:treatment-sec sec-type="redescription" id="SECID0ETFCI"><title>Redescription.</title><p><bold>Male.</bold> Body length 2.84–3.0 mm; maximum body width 0.46–0.48 mm (pronotum). Body dark, except for anterior part of head, anterior half of pronotum, legs and seventh abdominal segment yellow (Fig. <xref ref-type="fig" rid="F12">12A, B</xref>). <bold><italic>Head</italic>.</bold> Wider (0.50–0.55 mm) (0.525 ± 0.020 mm, n = 6) than long (0.28–0.32 mm) (0.3 ± 0.016 mm, n = 6) (Fig. <xref ref-type="fig" rid="F12">12C</xref>), at eye level, wider than the pronotum, integument smooth, punctures 2.5 times as long as eye facets and separated by approximately 1 punctured diameter, each puncture bearing a yellow-brown seta; interantennal distance (0.06–0.08 mm) (0.07 ± 0.008 mm, n = 6) equal to the length of antennomere 1 (0.07–0.08 mm) (0.073 ± 0.005 mm, n = 6); eyes 1/2 as long as head in lateral view, longer (0.18–0.21 mm) (0.19 ± 0.010 mm, n = 6) than wide (0.10–0.12 mm) (0.11 ± 0.008 mm, n = 6); interocular distance (0.29–0.31 mm) (0.29 ± 0.007 mm, n = 6) 3 times eye width; short antennae (0.82–0.90 mm) (0.83 ± 0.031 mm, n = 6), less than twice the length of the pronotum; antennomere 1 (0.07–0.08 mm) (0.073 ± 0.005 mm, n = 6) shorter than the next two combined, antennomere 3 cup-shaped, 4 to 11 about equal in length (0.07–0.08 mm) (0.071 ± 0.004 mm, n = 6), 12 (terminal) (0.1–0.11 mm) (0.101 ± 0.004 mm, n = 6), antennal rami lanceolate in lateral view, twice as long as respective antennomere; terminal maxillary palpomere robust, securiform (0.12–0.13 mm) (0.121 ± 0.004 mm, n = 6), is shorter than the preceding three combined; terminal labial palpomere spindle-shaped (0.05–0.07 mm) (0.056 ± 0.008 mm, n = 6), 2.5 times as long as preceding one (0.02–0.03 mm) (0.025 ± 0.054 mm, n = 6). <bold><italic>Thorax</italic>.</bold> Pronotum as long (0.47–0.51 mm) (0.48 ± 0.018 mm, n = 6) as wide (0.47–0.52 mm) (0.5 ± 0.018 mm, n = 6) (Fig. <xref ref-type="fig" rid="F12">12D</xref>); integument smooth, punctures 2.5 times as long as eye facets and separated by approximately 1 punctured diameter, each puncture bearing a yellow-brown seta, disc convex, posterior margin curved, sides curved, anterior angles rounded and posterior acute; mesosternal suture incomplete; scutellum with small notch on posterior margin; each elytron 3.1 times as long (0.80–0.90 mm) (0.85 ± 0.035 mm, n = 6) as wide (0.25–0.28 mm) (0.275 ± 0.012 mm, n = 6), convex, without longitudinal costae, elytral apex right angled; posterior hind wings with posterior radial vein (RP) absent, radial cell closed and slightly defined, r3 and r4 vein absent, those of the anterior anal and posterior anal sectors, evident (Fig. <xref ref-type="fig" rid="F12">12E</xref>). Legs: tarsomeres 1 and 2 of the prothoracic legs with a similar length and tarsomere 1 of meso- and metathoracic legs is longer than 2. <bold><italic>Abdomen</italic>.</bold> Integument shiny, punctured, with long dense setae, sternite 7 with margin sinuate, sternite 8 with margin notched; aedeagus with one spine at the inner apex of paramere (Fig. <xref ref-type="fig" rid="F12">12F–H</xref>).</p><fig id="F12" position="float" orientation="portrait"><object-id xmlns:xlink="http://www.w3.org/1999/xlink" content-type="doi" xlink:type="simple">10.3897/zookeys.1068.70295.figure12</object-id><object-id xmlns:xlink="http://www.w3.org/1999/xlink" content-type="arpha" xlink:type="simple">316B2DC1-1F1C-5DC5-AC92-A94284A8703D</object-id><label>Figure 12.</label><caption><p><italic><tp:taxon-name><tp:taxon-name-part taxon-name-part-type="genus" reg="Cenophengus">Cenophengus</tp:taxon-name-part><tp:taxon-name-part taxon-name-part-type="species" reg="hautulcoensis">hautulcoensis</tp:taxon-name-part></tp:taxon-name></italic> Zaragoza-Caballero, 2008, male. Habitus: <bold>A</bold> dorsal <bold>B</bold> ventral <bold>C</bold> head dorsal <bold>D</bold> pronotum dorsal <bold>E</bold> hind wing. Wing venation: CR = Radial Cell; MP1+2 = Posterior Median vein; CuA = Cubital vein; AA and AP = Anterior and Posterior Anal veins. Aedeagus: <bold>F</bold> dorsal view <bold>G</bold> lateral view <bold>H</bold> ventral view.</p></caption><graphic xmlns:xlink="http://www.w3.org/1999/xlink" xlink:href="zookeys-1068-073-g012.jpg" position="float" orientation="portrait" xlink:type="simple" id="oo_607293.jpg"><uri content-type="original_file" xlink:type="simple">https://binary.pensoft.net/fig/607293</uri></graphic></fig></tp:treatment-sec><tp:treatment-sec sec-type="Immatures and females" id="SECID0EDICI"><title>Immatures and females.</title><p>Unknown.</p></tp:treatment-sec><tp:treatment-sec sec-type="distribution" id="SECID0EIICI"><title>Distribution.</title><p>Mexico: Oaxaca (Fig. <xref ref-type="fig" rid="F3">3</xref>).</p></tp:treatment-sec><tp:treatment-sec><!--Section generated to contain objects referenced in tp:taxon-treatment.--><fig id="F3" position="float" orientation="portrait"><object-id xmlns:xlink="http://www.w3.org/1999/xlink" content-type="doi" xlink:type="simple">10.3897/zookeys.1068.70295.figure3</object-id><object-id xmlns:xlink="http://www.w3.org/1999/xlink" content-type="arpha" xlink:type="simple">0A242D4B-F3BD-5BDB-93DB-FDB4AB1ACCB4</object-id><label>Figure 3.</label><caption><p>Map of southern North America showing specimen localities for <italic><tp:taxon-name><tp:taxon-name-part taxon-name-part-type="genus" reg="Cenophengus">Cenophengus</tp:taxon-name-part></tp:taxon-name></italic> spp.</p></caption><graphic xmlns:xlink="http://www.w3.org/1999/xlink" xlink:href="zookeys-1068-073-g003.jpg" position="float" orientation="portrait" xlink:type="simple" id="oo_607284.jpg"><uri content-type="original_file" xlink:type="simple">https://binary.pensoft.net/fig/607284</uri></graphic></fig></tp:treatment-sec></tp:taxon-treatment>
