# Supplementary material for: Revision of the genus Cenophengus LeConte, 1881 (Coleoptera, Phengodidae), with the description of four new species, new geographic records and a new synonymy
Source: Zookeys. 2021 Nov 4;1068:73–148. doi: 10.3897/zookeys.1068.70295 (PMC8585861; doi:10.3897/zookeys.1068.70295)
Supplement: XML Treatment for Cenophengus kikapu [file zookeys.1068.70295-treatment12.xml]

<!DOCTYPE tp:taxon-treatment
  PUBLIC "-//TaxonX//DTD Taxonomic Treatment Publishing DTD v0 20100105//EN" "tax-treatment-NSO.dtd">
<tp:taxon-treatment xmlns:tp="http://www.plazi.org/taxpub"><tp:treatment-meta><kwd-group><label>Taxon classification</label><kwd><named-content xmlns:xlink="http://www.w3.org/1999/xlink" content-type="kingdom">Animalia</named-content></kwd><kwd><named-content xmlns:xlink="http://www.w3.org/1999/xlink" content-type="order">Coleoptera</named-content></kwd><kwd><named-content xmlns:xlink="http://www.w3.org/1999/xlink" content-type="family">Phengodidae</named-content></kwd></kwd-group><mixed-citation publication-type="journal"><person-group><name><surname>Vega-Badillo</surname><given-names>Viridiana</given-names></name><name><surname>Morrone</surname><given-names>Juan J.</given-names></name><name><surname>Zaragoza-Caballero</surname><given-names>Santiago</given-names></name></person-group><article-title>Revision of the genus <italic><tp:taxon-name><tp:taxon-name-part taxon-name-part-type="genus" reg="Cenophengus">Cenophengus</tp:taxon-name-part></tp:taxon-name></italic> LeConte, 1881 (<tp:taxon-name><tp:taxon-name-part taxon-name-part-type="order">Coleoptera</tp:taxon-name-part></tp:taxon-name>, <tp:taxon-name><tp:taxon-name-part taxon-name-part-type="family">Phengodidae</tp:taxon-name-part></tp:taxon-name>), with the description of four new species, new geographic records and a new synonymy</article-title><source>Zookeys</source><day>04</day><month>11</month><year>2021</year><volume>1068</volume><fpage>73</fpage><lpage>148</lpage><pub-id pub-id-type="doi">10.3897/zookeys.1068.70295</pub-id></mixed-citation></tp:treatment-meta><tp:nomenclature><tp:taxon-name>
            <object-id xmlns:xlink="http://www.w3.org/1999/xlink" content-type="arpha" xlink:type="simple">8A5BC840-D5D8-57A4-B559-9CB32E25FEAA</object-id>
            <tp:taxon-name-part taxon-name-part-type="genus" reg="Cenophengus">Cenophengus</tp:taxon-name-part>
            <tp:taxon-name-part taxon-name-part-type="species" reg="kikapu">kikapu</tp:taxon-name-part>
          </tp:taxon-name><tp:taxon-authority>Vega-Badillo et al. 2021</tp:taxon-authority><xref ref-type="fig" rid="F13">Fig. 13A–H</xref><tp:nomenclature-citation-list><tp:nomenclature-citation><tp:taxon-name>
                <tp:taxon-name-part taxon-name-part-type="genus" reg="Cenophengus">Cenophengus</tp:taxon-name-part>
                <tp:taxon-name-part taxon-name-part-type="species" reg="kikapu">kikapu</tp:taxon-name-part>
              </tp:taxon-name><comment><xref ref-type="bibr" rid="B9">Vega-Badillo et al. 2021a</xref>: 227.</comment></tp:nomenclature-citation></tp:nomenclature-citation-list></tp:nomenclature><tp:treatment-sec sec-type="type locality" id="SECID0ELKCI"><title>Type locality.</title><p>Coahuila, Mexico.</p></tp:treatment-sec><tp:treatment-sec sec-type="type material" id="SECID0EQKCI"><title>Type material examined.</title><p><bold><italic>Holotype</italic></bold> ♂: “MEXICO: El Cañón, Cuatro/ Ciénegas, Coahuila, Col. MTO/ y UOGV 21/feb/2012 Col. / nocturna luz blanca” |<named-content xmlns:xlink="http://www.w3.org/1999/xlink" content-type="dwc:institutional_code" xlink:type="simple">CNIN</named-content>. <bold><italic>Paratypes</italic></bold> ♂: same data |<named-content xmlns:xlink="http://www.w3.org/1999/xlink" content-type="dwc:institutional_code" xlink:type="simple">CNIN</named-content> (2).</p></tp:treatment-sec><tp:treatment-sec sec-type="remarks" id="SECID0EILCI"><title>Remarks.</title><p><italic><tp:taxon-name><tp:taxon-name-part taxon-name-part-type="genus" reg="Cenophengus">Cenophengus</tp:taxon-name-part><tp:taxon-name-part taxon-name-part-type="species" reg="kikapu">kikapu</tp:taxon-name-part></tp:taxon-name></italic> is morphologically similar to <italic><tp:taxon-name><tp:taxon-name-part taxon-name-part-type="genus" reg="Cenophengus">C.</tp:taxon-name-part><tp:taxon-name-part taxon-name-part-type="species" reg="sonoraensis">sonoraensis</tp:taxon-name-part></tp:taxon-name></italic>, but can be distinguished by the width of the head and the terminal maxillary palpomere. In <italic><tp:taxon-name><tp:taxon-name-part taxon-name-part-type="genus" reg="Cenophengus">C.</tp:taxon-name-part><tp:taxon-name-part taxon-name-part-type="species" reg="sonoraensis">sonoraensis</tp:taxon-name-part></tp:taxon-name></italic>, the head is almost as wide as the pronotum, whereas in <italic><tp:taxon-name><tp:taxon-name-part taxon-name-part-type="genus" reg="Cenophengus">C.</tp:taxon-name-part><tp:taxon-name-part taxon-name-part-type="species" reg="kikapu">kikapu</tp:taxon-name-part></tp:taxon-name></italic>, the head is wider than the pronotum. In addition, the terminal maxillary palpomere is as long as the preceding three combined in <italic><tp:taxon-name><tp:taxon-name-part taxon-name-part-type="genus" reg="Cenophengus">C.</tp:taxon-name-part><tp:taxon-name-part taxon-name-part-type="species" reg="sonoraensis">sonoraensis</tp:taxon-name-part></tp:taxon-name></italic>, whereas in <italic><tp:taxon-name><tp:taxon-name-part taxon-name-part-type="genus" reg="Cenophengus">C.</tp:taxon-name-part><tp:taxon-name-part taxon-name-part-type="species" reg="kikapu">kikapu</tp:taxon-name-part></tp:taxon-name></italic>, it is longer than the preceding three combined.</p></tp:treatment-sec><tp:treatment-sec sec-type="diagnosis" id="SECID0EQNCI"><title>Diagnosis.</title><p>Head almost as wide as pronotum, integument chagreened, antennae less than twice the length of the pronotum, antennal rami twice as long as respective antennomere, terminal maxillary palpomere as long as preceding three combined, each elytron 3.6 times as long as wide; aedeagus with three teeth at the inner apex of paramere.</p></tp:treatment-sec><tp:treatment-sec sec-type="redescription" id="SECID0EVNCI"><title>Redescription.</title><p><bold>Male.</bold> Body length 4.64–5.0 mm; maximum body width 0.80–0.82 mm (pronotum). Body dark brown, except for pronotum, legs and two last abdominal segments yellow-orange (Fig. <xref ref-type="fig" rid="F13">13A, B</xref>). <bold><italic>Head</italic>.</bold> Wider (0.80–0.81 mm) (0.806 ± 0.005 mm, n = 3) than long (0.50–0.52 mm) (0.506 ± 0.011 mm, n = 3) (Fig. <xref ref-type="fig" rid="F13">13C</xref>), at eye level, almost as wide as pronotum, integument chagreened, punctures 1.5 times as long as eye facets and separated by approximately 2 punctured diameters, each puncture bearing a yellow-brown seta; interantennal distance (0.07–0.09 mm) (0.08 ± 0.01 mm, n = 3) less than the length of antennomere 1 (0.16–0.18 mm) (0.17 ± 0.01 mm, n = 3); eyes 3/4 as long as head in lateral view, longer (0.35–0.37 mm) (0.356 ± 0.011 mm, n = 3) than wide (0.19–0.20 mm) (0.196 ± 0.005 mm, n = 3); interocular distance (0.40–0.42 mm) (0.41 ± 0.01 mm, n = 3) twice eye width; antennae short (1.63–1.73 mm) (1.68 ± 0.05 mm, n = 3) less than twice the length of the pronotum; antennomere 1 (0.16–0.18 mm) (0.17 ± 0.01 mm, n = 3) is longer than the next two combined, antennomere 3 cup-shaped, 4 (0.11–0.12 mm) (0.116 ± 0.005 mm, n = 3) shorter than the following antennomeres, 5 to 11 about equal in length (0.15–0.17 mm) (0.16 ± 0.01 mm, n = 3), 12 (terminal) (0.20–0.21 mm) (0.203 ± 0.005 mm, n = 3), antennal rami lanceolate in lateral view, twice as long as the respective antennomere; terminal maxillary palpomere robust, securiform (0.28–0.30 mm) (0.286 ± 0.011 mm, n = 3), as long as the preceding three combined; terminal labial palpomere spindle-shaped (0.05–0.06 mm) (0.056 ± 0.005 mm, n = 3), 3 times as long as preceding one (0.02–0.03 mm) (0.26 ± 0.005 mm, n = 3). <bold><italic>Thorax</italic>.</bold> Pronotum longer (1.07–1.09 mm) (1.073 ± 0.015 mm, n = 3) than wide (0.80–0.82 mm) (0.81 ± 0.01 mm, n = 3) (Fig. <xref ref-type="fig" rid="F13">13D</xref>); integument chagreened, punctures 1.5 times as long as eye facets and separated by approximately 2 punctured diameters, each puncture bearing a yellow-brown seta, disc convex, weakly elevated dorsally forming a small depression in the basal part of each side, posterior margin almost straight with a middle notch, sides almost straight, anterior and posterior angles rounded; mesosternal suture complete; scutellum with posterior margin rounded; each elytron 3.6 times as long (1.7–2.0 mm) (1.89 ± 0.015 mm, n = 3) as wide (0.44–0.50 mm) (0.46 ± 0.030 mm, n = 3), convex, without longitudinal costae, elytral apex rounded; hind wings with posterior radial vein (RP) length 3.5 times less than the length of MP1+2, radial cell closed, r3 vein absent, r4 vein developed (reaching the radial cell), those of the anterior anal and posterior anal sectors, evident (Fig. <xref ref-type="fig" rid="F13">13E</xref>). Legs: tarsomeres 1 and 2 of pro-, meso- and metathoracic legs with a similar length. <bold><italic>Abdomen</italic>.</bold> Integument shiny, punctured, with long dense setae, sternite 7 with margin sinuate, sternite 8 with margin notched; aedeagus with three teeth at the inner apex of paramere (Fig. <xref ref-type="fig" rid="F13">13F–H</xref>).</p><fig id="F13" position="float" orientation="portrait"><object-id xmlns:xlink="http://www.w3.org/1999/xlink" content-type="doi" xlink:type="simple">10.3897/zookeys.1068.70295.figure13</object-id><object-id xmlns:xlink="http://www.w3.org/1999/xlink" content-type="arpha" xlink:type="simple">BE81D5D2-D854-5037-AE2F-4E4539A50200</object-id><label>Figure 13.</label><caption><p><italic><tp:taxon-name><tp:taxon-name-part taxon-name-part-type="genus" reg="Cenophengus">Cenophengus</tp:taxon-name-part><tp:taxon-name-part taxon-name-part-type="species" reg="kikapu">kikapu</tp:taxon-name-part></tp:taxon-name></italic> Vega-Badillo et al. 2021, male. Habitus: <bold>A</bold> dorsal <bold>B</bold> ventral <bold>C</bold> head dorsal <bold>D</bold> pronotum dorsal <bold>E</bold> hind wing. Wing venation: CR = Radial Cell; r4 = radial 4 vein; RP = Posterior Radial vein; MP1+2 = Posterior Median vein; CuA = Cubital; AA and AP = Anterior and Posterior Anal veins. Aedeagus: <bold>F</bold> dorsal view <bold>G</bold> lateral view <bold>H</bold> ventral view.</p></caption><graphic xmlns:xlink="http://www.w3.org/1999/xlink" xlink:href="zookeys-1068-073-g013.jpg" position="float" orientation="portrait" xlink:type="simple" id="oo_607294.jpg"><uri content-type="original_file" xlink:type="simple">https://binary.pensoft.net/fig/607294</uri></graphic></fig></tp:treatment-sec><tp:treatment-sec sec-type="Female and immatures" id="SECID0EFQCI"><title>Female and immatures.</title><p>Unknown.</p></tp:treatment-sec><tp:treatment-sec sec-type="distribution" id="SECID0EKQCI"><title>Distribution.</title><p>Mexico: Coahuila (Fig. <xref ref-type="fig" rid="F3">3</xref>).</p></tp:treatment-sec><tp:treatment-sec><!--Section generated to contain objects referenced in tp:taxon-treatment.--><fig id="F3" position="float" orientation="portrait"><object-id xmlns:xlink="http://www.w3.org/1999/xlink" content-type="doi" xlink:type="simple">10.3897/zookeys.1068.70295.figure3</object-id><object-id xmlns:xlink="http://www.w3.org/1999/xlink" content-type="arpha" xlink:type="simple">0A242D4B-F3BD-5BDB-93DB-FDB4AB1ACCB4</object-id><label>Figure 3.</label><caption><p>Map of southern North America showing specimen localities for <italic><tp:taxon-name><tp:taxon-name-part taxon-name-part-type="genus" reg="Cenophengus">Cenophengus</tp:taxon-name-part></tp:taxon-name></italic> spp.</p></caption><graphic xmlns:xlink="http://www.w3.org/1999/xlink" xlink:href="zookeys-1068-073-g003.jpg" position="float" orientation="portrait" xlink:type="simple" id="oo_607284.jpg"><uri content-type="original_file" xlink:type="simple">https://binary.pensoft.net/fig/607284</uri></graphic></fig></tp:treatment-sec><ref-list><ref id="B9"><mixed-citation xmlns:xlink="http://www.w3.org/1999/xlink" xlink:type="simple"><person-group><name name-style="western"><surname>Vega-Badillo</surname><given-names>V</given-names></name><name name-style="western"><surname>Zaragoza-Caballero</surname><given-names>S</given-names></name><name name-style="western"><surname>Ríos-Ibarra</surname><given-names>JJ</given-names></name></person-group> (<year>2021a</year>) <article-title>New species of the genus <italic><tp:taxon-name><tp:taxon-name-part taxon-name-part-type="genus">Cenophengus</tp:taxon-name-part></tp:taxon-name></italic> LeConte 1881 (<tp:taxon-name><tp:taxon-name-part taxon-name-part-type="order">Coleoptera</tp:taxon-name-part></tp:taxon-name>; <tp:taxon-name><tp:taxon-name-part taxon-name-part-type="family">Phengodidae</tp:taxon-name-part></tp:taxon-name>) from Mexico and Guatemala.</article-title><source>Zootaxa</source><volume>5023</volume>(<issue>2</issue>): <fpage>223</fpage>–<lpage>238</lpage>. <ext-link xlink:type="simple" ext-link-type="doi" xlink:href="10.11646/zootaxa.5023.2.3">https://doi.org/10.11646/zootaxa.5023.2.3</ext-link></mixed-citation></ref></ref-list></tp:taxon-treatment>
