# Supplementary material for: Revision of the genus Cenophengus LeConte, 1881 (Coleoptera, Phengodidae), with the description of four new species, new geographic records and a new synonymy
Source: Zookeys. 2021 Nov 4;1068:73–148. doi: 10.3897/zookeys.1068.70295 (PMC8585861; doi:10.3897/zookeys.1068.70295)
Supplement: XML Treatment for Cenophengus longicollis [file zookeys.1068.70295-treatment13.xml]

<!DOCTYPE tp:taxon-treatment
  PUBLIC "-//TaxonX//DTD Taxonomic Treatment Publishing DTD v0 20100105//EN" "tax-treatment-NSO.dtd">
<tp:taxon-treatment xmlns:tp="http://www.plazi.org/taxpub"><tp:treatment-meta><kwd-group><label>Taxon classification</label><kwd><named-content xmlns:xlink="http://www.w3.org/1999/xlink" content-type="kingdom">Animalia</named-content></kwd><kwd><named-content xmlns:xlink="http://www.w3.org/1999/xlink" content-type="order">Coleoptera</named-content></kwd><kwd><named-content xmlns:xlink="http://www.w3.org/1999/xlink" content-type="family">Phengodidae</named-content></kwd></kwd-group><mixed-citation publication-type="journal"><person-group><name><surname>Vega-Badillo</surname><given-names>Viridiana</given-names></name><name><surname>Morrone</surname><given-names>Juan J.</given-names></name><name><surname>Zaragoza-Caballero</surname><given-names>Santiago</given-names></name></person-group><article-title>Revision of the genus <italic><tp:taxon-name><tp:taxon-name-part taxon-name-part-type="genus" reg="Cenophengus">Cenophengus</tp:taxon-name-part></tp:taxon-name></italic> LeConte, 1881 (<tp:taxon-name><tp:taxon-name-part taxon-name-part-type="order">Coleoptera</tp:taxon-name-part></tp:taxon-name>, <tp:taxon-name><tp:taxon-name-part taxon-name-part-type="family">Phengodidae</tp:taxon-name-part></tp:taxon-name>), with the description of four new species, new geographic records and a new synonymy</article-title><source>Zookeys</source><day>04</day><month>11</month><year>2021</year><volume>1068</volume><fpage>73</fpage><lpage>148</lpage><pub-id pub-id-type="doi">10.3897/zookeys.1068.70295</pub-id></mixed-citation></tp:treatment-meta><tp:nomenclature><tp:taxon-name>
            <object-id xmlns:xlink="http://www.w3.org/1999/xlink" content-type="arpha" xlink:type="simple">FA4F735E-0F2D-5638-9AEE-E60AF35456EC</object-id>
            <tp:taxon-name-part taxon-name-part-type="genus" reg="Cenophengus">Cenophengus</tp:taxon-name-part>
            <tp:taxon-name-part taxon-name-part-type="species" reg="longicollis">longicollis</tp:taxon-name-part>
          </tp:taxon-name><tp:taxon-authority>Wittmer, 1976</tp:taxon-authority><xref ref-type="fig" rid="F14">Fig. 14A–H</xref><tp:nomenclature-citation-list><tp:nomenclature-citation><tp:taxon-name>
                <tp:taxon-name-part taxon-name-part-type="genus" reg="Cenophengus">Cenophengus</tp:taxon-name-part>
                <tp:taxon-name-part taxon-name-part-type="species" reg="longicollis">longicollis</tp:taxon-name-part>
              </tp:taxon-name><comment>Wittmer, 1976: 451.</comment></tp:nomenclature-citation></tp:nomenclature-citation-list></tp:nomenclature><tp:treatment-sec sec-type="type locality" id="SECID0EJSCI"><title>Type locality.</title><p>Texas, USA.</p></tp:treatment-sec><tp:treatment-sec sec-type="type material" id="SECID0EOSCI"><title>Type material examined.</title><p><bold><italic>Holotype</italic></bold> ♂: “U.S. A: 3 mi. NE. of / Porvenir/ Presidio Co. /Tex. 26.IX.46. / B. Patterson, / J. M. SchmidI” “California Academy / of Sciences /Type No. 12986”. |<named-content xmlns:xlink="http://www.w3.org/1999/xlink" content-type="dwc:institutional_code" xlink:type="simple">FMNH</named-content>. <bold><italic>Paratype</italic></bold> ♂: “Texas: Jeff Davis Co. /Ft. Davis, Limpia Cayon/ 16.VII.1964 St. Pla” “At light/ W. Suter leg.” (1) |<named-content xmlns:xlink="http://www.w3.org/1999/xlink" content-type="dwc:institutional_code" xlink:type="simple">FMNH</named-content>. “New Mexico: White´s City/ Eddy Co. 8. IX. 1952” “C.N.H.M 1960/ Borys Malkin/ <tp:taxon-name><tp:taxon-name-part taxon-name-part-type="order">Coleoptera</tp:taxon-name-part></tp:taxon-name> Colln.” (1) |<named-content xmlns:xlink="http://www.w3.org/1999/xlink" content-type="dwc:institutional_code" xlink:type="simple">FMNH</named-content>.</p></tp:treatment-sec><tp:treatment-sec sec-type="remarks" id="SECID0EQTCI"><title>Remarks.</title><p><italic><tp:taxon-name><tp:taxon-name-part taxon-name-part-type="genus" reg="Cenophengus">Cenophengus</tp:taxon-name-part><tp:taxon-name-part taxon-name-part-type="species" reg="longicollis">longicollis</tp:taxon-name-part></tp:taxon-name></italic> is morphologically similar to <italic><tp:taxon-name><tp:taxon-name-part taxon-name-part-type="genus" reg="Cenophengus">C.</tp:taxon-name-part><tp:taxon-name-part taxon-name-part-type="species" reg="xiinbali">xiinbali</tp:taxon-name-part></tp:taxon-name></italic>, but can be distinguished by the interocular distance and the terminal maxillary palpomere. In <italic><tp:taxon-name><tp:taxon-name-part taxon-name-part-type="genus" reg="Cenophengus">C.</tp:taxon-name-part><tp:taxon-name-part taxon-name-part-type="species" reg="longicollis">longicollis</tp:taxon-name-part></tp:taxon-name></italic>, the interocular distance is 3.5 times longer than eye width, whereas in <italic><tp:taxon-name><tp:taxon-name-part taxon-name-part-type="genus" reg="Cenophengus">C.</tp:taxon-name-part><tp:taxon-name-part taxon-name-part-type="species" reg="xiinbali">xiinbali</tp:taxon-name-part></tp:taxon-name></italic>, it is 2.5 times longer. The terminal maxillary palpomere is longer than the preceding three combined in <italic><tp:taxon-name><tp:taxon-name-part taxon-name-part-type="genus" reg="Cenophengus">C.</tp:taxon-name-part><tp:taxon-name-part taxon-name-part-type="species" reg="longicollis">longicollis</tp:taxon-name-part></tp:taxon-name></italic>, whereas in <italic><tp:taxon-name><tp:taxon-name-part taxon-name-part-type="genus" reg="Cenophengus">C.</tp:taxon-name-part><tp:taxon-name-part taxon-name-part-type="species" reg="xiinbali">xiinbali</tp:taxon-name-part></tp:taxon-name></italic>, it is as long as the preceding three combined.</p></tp:treatment-sec><tp:treatment-sec sec-type="diagnosis" id="SECID0EYVCI"><title>Diagnosis.</title><p>Integument chagreened, antennae less than twice the length of the pronotum, antennal rami twice as long as the respective antennomere and each elytron 3.5 times as long as wide; aedeagus with three teeth at the inner apex of paramere.</p></tp:treatment-sec><tp:treatment-sec sec-type="redescription" id="SECID0E4VCI"><title>Redescription.</title><p><bold>Male.</bold> Body length 5.6–7.2 mm; maximum body width 0.82–1.0 mm (pronotum). Head black; antennae black to brown, pronotum and scutellum yellow-orange; wingtips black to brown, sometimes only at the base poorly lit, legs and lower yellow to yellow-orange (Fig. <xref ref-type="fig" rid="F14">14A, B</xref>). <bold><italic>Head</italic>.</bold> Wider (0.83–1.0 mm) (0.91 ± 0.074 mm, n = 4) than long (0.5–0.6 mm) (0.53 ± 0.038 mm, n = 4) (Fig. <xref ref-type="fig" rid="F14">14C</xref>), at eye level, a little wider than the pronotum, integument chagreened, punctures 2.5 times as long as eye facets and separated by approximately 1 punctured diameter, each puncture bearing a brown seta; interantennal distance (0.09–0.11 mm) (0.09 ± 0.010 mm, n = 4) less than the length of antennomere 1 (0.17–0.23 mm) (0.20 ± 0.026 mm, n = 4); eyes 3/4 as long as head in lateral view, longer (0.36–0.46 mm) (0.39 ± 0.034 mm, n = 4) than wide (0.20–0.25 mm) (0.22 ± 0.022 mm, n = 4); interocular distance (0.42–0.5 mm) (0.46 ± 0.033 mm, n = 4) 3.5 times eye width; antennae short (1.75–2.21 mm) (0.22 ± 0.014 mm, n = 4) less than twice the length of the pronotum; antennomere 1 (0.17–0.23 mm) (0.20 ± 0.026 mm, n = 4) a little longer than next two combined, antennomere 3 cup-shaped, 4 (0.15–0.17 mm) (0.16 ± 0.01 mm, n = 4) shorter than the following antennomeres, 5 to 11 about equal in length (0.16–0.20 mm) (0.178 ± 0.017 mm, n = 4), 12 (terminal) (0.20–0.30 mm) (0.22 ± 0.037 mm, n = 4), antennal rami lanceolate in lateral view, twice as long as the respective antennomere; terminal maxillary palpomere robust, securiform (0.25–0.30 mm) (0.27 ± 0.023 mm, n = 4), is longer than the preceding three combined; terminal labial palpomere spindle-shaped (0.10–0.11 mm) (0.105 ± 0.01 mm, n = 4), 3.5 times as long as preceding one (0.03–0.04 mm) (0.35 ± 0.005 mm, n = 4). <bold><italic>Thorax</italic>.</bold> Pronotum longer (1.01–1.20 mm) (1.12 ± 0.088 mm, n = 4) than wide (0.82–1.0 mm) (0.9 ± 0.080 mm, n = 4) (Fig. <xref ref-type="fig" rid="F14">14D</xref>); integument chagreened, punctures twice as large as eye facets and separated by approximately 1.5 punctured diameters, each puncture bearing a yellow-brown seta, convex disc, weakly elevated dorsally forming a small depression in the basal part of each side, posterior margin curved, sides almost straight, anterior angles rounded and posterior angles acute; mesosternal suture complete; scutellum with posterior margin rounded; each elytron 3.5 times as long (1.72–2.04 mm) (2.03 ± 0.263 mm, n = 4) as wide (0.52–0.65 mm) (0.59 ± 0.071 mm, n = 4), convex, without longitudinal costae, elytral apex rounded; hind wings with posterior radial vein (RP) length 3 times less than the length of MP1+2, radial cell closed, r3 vein absent, r4 vein developed (reaching the radial cell), those of the anterior anal and posterior anal sectors, evident (Fig. <xref ref-type="fig" rid="F14">14E</xref>). Legs: tarsomere 1 of pro-, meso- and metathoracic legs is longer than 2. <bold><italic>Abdomen</italic>.</bold> Integument shiny, punctured, with long dense setae, sternite 7 with margin sinuate, sternite 8 with margin notched; aedeagus with three teeth at the inner apex of paramere (Fig. <xref ref-type="fig" rid="F14">14F–H</xref>).</p><fig id="F14" position="float" orientation="portrait"><object-id xmlns:xlink="http://www.w3.org/1999/xlink" content-type="doi" xlink:type="simple">10.3897/zookeys.1068.70295.figure14</object-id><object-id xmlns:xlink="http://www.w3.org/1999/xlink" content-type="arpha" xlink:type="simple">4700320B-42ED-544E-95A3-30D8FCEEBBF9</object-id><label>Figure 14.</label><caption><p><italic><tp:taxon-name><tp:taxon-name-part taxon-name-part-type="genus" reg="Cenophengus">Cenophengus</tp:taxon-name-part><tp:taxon-name-part taxon-name-part-type="species" reg="longicollis">longicollis</tp:taxon-name-part></tp:taxon-name></italic> Wittmer, 1976, male. Habitus: <bold>A</bold> dorsal <bold>B</bold> ventral <bold>C</bold> head dorsal <bold>D</bold> pronotum dorsal <bold>E</bold> hind wing. Wing venation: CR = Radial Cell; r4 = radial 4 vein; RP = Posterior Radial vein; MP1+2 = Posterior Median vein; CuA = Cubital vein; AA and AP = Anterior and Posterior Anal veins. Aedeagus: <bold>F</bold> dorsal view <bold>G</bold> lateral view <bold>H</bold> ventral view.</p></caption><graphic xmlns:xlink="http://www.w3.org/1999/xlink" xlink:href="zookeys-1068-073-g014.jpg" position="float" orientation="portrait" xlink:type="simple" id="oo_607295.jpg"><uri content-type="original_file" xlink:type="simple">https://binary.pensoft.net/fig/607295</uri></graphic></fig></tp:treatment-sec><tp:treatment-sec sec-type="Female and immatures" id="SECID0ENYCI"><title>Female and immatures.</title><p>Unknown.</p></tp:treatment-sec><tp:treatment-sec sec-type="distribution" id="SECID0ESYCI"><title>Distribution.</title><p>USA: Texas (Fig. <xref ref-type="fig" rid="F3">3</xref>).</p></tp:treatment-sec><tp:treatment-sec sec-type="material" id="SECID0E3YCI"><title>Additional material examined.</title><p>“U.S.A: Texas J. Davis/ Limpia Cyn. / July 26 197/ J. E. Wappes” <bold>(1)</bold> |<named-content xmlns:xlink="http://www.w3.org/1999/xlink" content-type="dwc:institutional_code" xlink:type="simple">FMNH</named-content>.</p></tp:treatment-sec><tp:treatment-sec><!--Section generated to contain objects referenced in tp:taxon-treatment.--><fig id="F3" position="float" orientation="portrait"><object-id xmlns:xlink="http://www.w3.org/1999/xlink" content-type="doi" xlink:type="simple">10.3897/zookeys.1068.70295.figure3</object-id><object-id xmlns:xlink="http://www.w3.org/1999/xlink" content-type="arpha" xlink:type="simple">0A242D4B-F3BD-5BDB-93DB-FDB4AB1ACCB4</object-id><label>Figure 3.</label><caption><p>Map of southern North America showing specimen localities for <italic><tp:taxon-name><tp:taxon-name-part taxon-name-part-type="genus" reg="Cenophengus">Cenophengus</tp:taxon-name-part></tp:taxon-name></italic> spp.</p></caption><graphic xmlns:xlink="http://www.w3.org/1999/xlink" xlink:href="zookeys-1068-073-g003.jpg" position="float" orientation="portrait" xlink:type="simple" id="oo_607284.jpg"><uri content-type="original_file" xlink:type="simple">https://binary.pensoft.net/fig/607284</uri></graphic></fig></tp:treatment-sec></tp:taxon-treatment>
