# Supplementary material for: Revision of the genus Cenophengus LeConte, 1881 (Coleoptera, Phengodidae), with the description of four new species, new geographic records and a new synonymy
Source: Zookeys. 2021 Nov 4;1068:73–148. doi: 10.3897/zookeys.1068.70295 (PMC8585861; doi:10.3897/zookeys.1068.70295)
Supplement: XML Treatment for Cenophengus magnus [file zookeys.1068.70295-treatment14.xml]

<!DOCTYPE tp:taxon-treatment
  PUBLIC "-//TaxonX//DTD Taxonomic Treatment Publishing DTD v0 20100105//EN" "tax-treatment-NSO.dtd">
<tp:taxon-treatment xmlns:tp="http://www.plazi.org/taxpub"><tp:treatment-meta><kwd-group><label>Taxon classification</label><kwd><named-content xmlns:xlink="http://www.w3.org/1999/xlink" content-type="kingdom">Animalia</named-content></kwd><kwd><named-content xmlns:xlink="http://www.w3.org/1999/xlink" content-type="order">Coleoptera</named-content></kwd><kwd><named-content xmlns:xlink="http://www.w3.org/1999/xlink" content-type="family">Phengodidae</named-content></kwd></kwd-group><mixed-citation publication-type="journal"><person-group><name><surname>Vega-Badillo</surname><given-names>Viridiana</given-names></name><name><surname>Morrone</surname><given-names>Juan J.</given-names></name><name><surname>Zaragoza-Caballero</surname><given-names>Santiago</given-names></name></person-group><article-title>Revision of the genus <italic><tp:taxon-name><tp:taxon-name-part taxon-name-part-type="genus" reg="Cenophengus">Cenophengus</tp:taxon-name-part></tp:taxon-name></italic> LeConte, 1881 (<tp:taxon-name><tp:taxon-name-part taxon-name-part-type="order">Coleoptera</tp:taxon-name-part></tp:taxon-name>, <tp:taxon-name><tp:taxon-name-part taxon-name-part-type="family">Phengodidae</tp:taxon-name-part></tp:taxon-name>), with the description of four new species, new geographic records and a new synonymy</article-title><source>Zookeys</source><day>04</day><month>11</month><year>2021</year><volume>1068</volume><fpage>73</fpage><lpage>148</lpage><pub-id pub-id-type="doi">10.3897/zookeys.1068.70295</pub-id></mixed-citation></tp:treatment-meta><tp:nomenclature><tp:taxon-name>
            <object-id xmlns:xlink="http://www.w3.org/1999/xlink" content-type="arpha" xlink:type="simple">5CD5D5D5-7018-528D-A915-931FCBBAD646</object-id>
            <tp:taxon-name-part taxon-name-part-type="genus" reg="Cenophengus">Cenophengus</tp:taxon-name-part>
            <tp:taxon-name-part taxon-name-part-type="species" reg="magnus">magnus</tp:taxon-name-part>
          </tp:taxon-name><tp:taxon-authority>Zaragoza-Caballero, 1988</tp:taxon-authority><xref ref-type="fig" rid="F15">Fig. 15A–H</xref><tp:nomenclature-citation-list><tp:nomenclature-citation><tp:taxon-name>
                <tp:taxon-name-part taxon-name-part-type="genus" reg="Cenophengus">Cenophengus</tp:taxon-name-part>
                <tp:taxon-name-part taxon-name-part-type="species" reg="magnus">magnus</tp:taxon-name-part>
              </tp:taxon-name><comment>Zaragoza-Caballero, 1988: 651.</comment></tp:nomenclature-citation></tp:nomenclature-citation-list></tp:nomenclature><tp:treatment-sec sec-type="type locality" id="SECID0E51CI"><title>Type locality.</title><p>Mexico.</p></tp:treatment-sec><tp:treatment-sec sec-type="type material" id="SECID0ED2CI"><title>Type material.</title><p><bold><italic>Holotype</italic></bold> ♂: “Nuevo Leon, Mexico (<named-content xmlns:xlink="http://www.w3.org/1999/xlink" content-type="dwc:verbatimCoordinates" xlink:type="simple"><named-content content-type="geo-json" specific-use="{&#34;type&#34;:&#34;Point&#34;,&#34;coordinates&#34;:[-99.933333,92.733333]}" id="NCID0ER2CI" xlink:type="simple">92°44'N; 99°56'W</named-content></named-content>), 16 de Julio de 1979, 1 800 m, Col. D.C. Darling” | CUIC.</p></tp:treatment-sec><tp:treatment-sec sec-type="remarks" id="SECID0EW2CI"><title>Remarks.</title><p><italic><tp:taxon-name><tp:taxon-name-part taxon-name-part-type="genus" reg="Cenophengus">Cenophengus</tp:taxon-name-part><tp:taxon-name-part taxon-name-part-type="species" reg="magnus">magnus</tp:taxon-name-part></tp:taxon-name></italic> is sister to <italic><tp:taxon-name><tp:taxon-name-part taxon-name-part-type="genus" reg="Cenophengus">C.</tp:taxon-name-part><tp:taxon-name-part taxon-name-part-type="species" reg="major">major</tp:taxon-name-part></tp:taxon-name></italic> (<xref ref-type="bibr" rid="B10">Vega-Badillo et al. 2021b</xref>), but can be distinguished by the elytral length and r3 vein. In <italic><tp:taxon-name><tp:taxon-name-part taxon-name-part-type="genus" reg="Cenophengus">C.</tp:taxon-name-part><tp:taxon-name-part taxon-name-part-type="species" reg="magnus">magnus</tp:taxon-name-part></tp:taxon-name></italic>, each elytron is 4 times as long as wide, whereas in <italic><tp:taxon-name><tp:taxon-name-part taxon-name-part-type="genus" reg="Cenophengus">C.</tp:taxon-name-part><tp:taxon-name-part taxon-name-part-type="species" reg="major">major</tp:taxon-name-part></tp:taxon-name></italic>, they are almost 4.5 times as long as wide; the r3 vein is absent in <italic><tp:taxon-name><tp:taxon-name-part taxon-name-part-type="genus" reg="Cenophengus">C.</tp:taxon-name-part><tp:taxon-name-part taxon-name-part-type="species" reg="magnus">magnus</tp:taxon-name-part></tp:taxon-name></italic>, whereas in <italic><tp:taxon-name><tp:taxon-name-part taxon-name-part-type="genus" reg="Cenophengus">C.</tp:taxon-name-part><tp:taxon-name-part taxon-name-part-type="species" reg="major">major</tp:taxon-name-part></tp:taxon-name></italic>, it is present.</p></tp:treatment-sec><tp:treatment-sec sec-type="diagnosis" id="SECID0EC5CI"><title>Diagnosis.</title><p>Integument smooth, antennae long, more than twice the length of pronotum antennal rami, 3 times the respective antennomere, scutellum almost quadrangular, with small notch on posterior margin and each elytron 4 times as long as wide, with one longitudinal costa; aedeagus with three teeth at the inner apex of paramere.</p></tp:treatment-sec><tp:treatment-sec sec-type="redescription" id="SECID0EH5CI"><title>Redescription.</title><p><bold>Male.</bold> Body length 11.0–12.0 mm; maximum body width 1.74–1.80 mm (pronotum). Body brown, except for head, pronotum and scutellum yellow-orange; antennae and buccal parts dark brown (Fig. <xref ref-type="fig" rid="F15">15A, B</xref>). <bold><italic>Head</italic>.</bold> Wider (1.30–1.35 mm) (1.325 ± 0.035 mm, n = 2) than long (0.75–0.80 mm) (0.77 ± 0.035 mm, n = 2) (Fig. <xref ref-type="fig" rid="F15">15C</xref>), at eye level, less wide than the pronotum, integument smooth, punctures 2.5 times as long as eye facets and separated by approximately 0.5 punctured diameters, each puncture bearing a yellow-orange seta; interantennal distance (0.14–0.16 mm) (0.15 ± 0.014 mm, n = 2) less than the length of antennomere 1 (0.31–0.34 mm) (0.325 ± 0.021 mm, n = 2); eyes 3/4 as long as head in lateral view , longer (0.55–0.6 mm) (0.57 ± 0.035 mm, n = 2) than wide (0.3–0.35 mm) (0.325 ± 0.035 mm, n = 2); interocular distance (0.65–0.7 mm) (0.675 ± 0.035 mm, n = 2) 1.9 times eye width; antennae long (4.02–4.27 mm) (4.14 ± 0.176 mm, n = 2) more than twice the length of pronotum; antennomere 1 (0.31–0.34 mm) (0.325 ± 0.021 mm, n = 2) longer than next two combined, antennomere 3 cup-shaped, 4 (0.30–0.33 mm) (0.315 ± 0.3 mm, n = 2) shorter than following antennomeres, 5 to 11 about equal in length (0.38–0.40 mm) (0.39 ± 0.014 mm, n = 2), 12 (terminal) (0.50–0.55 mm) (0.525 ± 0.035 mm, n = 2), antennal rami lanceolate in lateral view, 3 times the respective antennomere; terminal maxillary palpomere robust, securiform (0.35–0.40 mm) (0.375 mm ± 0.035 mm, n = 2), twice as short as the preceding three combined; terminal labial palpomere spindle-shaped (0.16–0.17 mm) (0.165 ± 0.007 mm, n = 2), 3 times as long as preceding one (0.05–0.07 mm) (0.06 ± 0.014 mm, n = 2). <bold><italic>Thorax</italic>.</bold> Pronotum longer (1.9–2.0 mm) (1.95 ± 0.070 mm, n = 2) than wide (1.74–1.80 mm) (1.77 ± 0.042 mm, n = 2) (Fig. <xref ref-type="fig" rid="F15">15D</xref>); integument smooth, punctures twice as large as eye facets and separated by approximately 1 punctured diameter, each puncture bearing a yellow-orange seta, convex disc, weakly elevated dorsally forming a small depression in the basal part of each side, posterior margin curved, sides almost straight, anterior and posterior angles rounded; mesosternal suture incomplete; scutellum with small notch on posterior margin; each elytron 4 times as long (4.52–4.80 mm) (4.66 ± 0.197 mm, n = 2) as wide (1.1–1.2 mm) (1.15 ± 0.070 mm, n = 2), convex, with one longitudinal costae, elytral apex rounded; hind wings with posterior radial vein (RP) length twice less than the length of MP1+2, radial cell closed, r3 vein absent, r4 vein developed (reaching the RP and the radial cell), those of the anterior anal and posterior anal sectors, evident (Fig. <xref ref-type="fig" rid="F15">15E</xref>). Legs: tarsomeres 1 and 2 of the prothoracic legs with a similar length and tarsomere 1 of meso- and metathoracic legs is longer than 2. <bold><italic>Abdomen</italic>.</bold> Integument shiny, punctured, with long dense setae, sternite 7 with margin concave, sternite 8 with margin rounded; aedeagus with three teeth at the inner apex of paramere (Fig. <xref ref-type="fig" rid="F15">15F–H</xref>).</p><fig id="F15" position="float" orientation="portrait"><object-id xmlns:xlink="http://www.w3.org/1999/xlink" content-type="doi" xlink:type="simple">10.3897/zookeys.1068.70295.figure15</object-id><object-id xmlns:xlink="http://www.w3.org/1999/xlink" content-type="arpha" xlink:type="simple">982D9C64-EDF4-53D2-8050-FA6FA24BA556</object-id><label>Figure 15.</label><caption><p><italic><tp:taxon-name><tp:taxon-name-part taxon-name-part-type="genus" reg="Cenophengus">Cenophengus</tp:taxon-name-part><tp:taxon-name-part taxon-name-part-type="species" reg="magnus">magnus</tp:taxon-name-part></tp:taxon-name></italic> Zaragoza-Caballero, 1988, male. Habitus: <bold>A</bold> dorsal <bold>B</bold> ventral <bold>C</bold> head dorsal <bold>D</bold> pronotum dorsal <bold>E</bold> hind wing. Wing venation: CR = Radial Cell; r4 = radial 4 vein; RP = Posterior Radial vein; MP1+2 = Posterior Median vein; CuA = Cubital vein; AA and AP = Anterior and Posterior Anal veins. Aedeagus: <bold>F</bold> dorsal view <bold>G</bold> lateral view <bold>H</bold> ventral view.</p></caption><graphic xmlns:xlink="http://www.w3.org/1999/xlink" xlink:href="zookeys-1068-073-g015.jpg" position="float" orientation="portrait" xlink:type="simple" id="oo_607296.jpg"><uri content-type="original_file" xlink:type="simple">https://binary.pensoft.net/fig/607296</uri></graphic></fig></tp:treatment-sec><tp:treatment-sec sec-type="Female and immatures" id="SECID0EXADI"><title>Female and immatures.</title><p>Unknown.</p></tp:treatment-sec><tp:treatment-sec sec-type="distribution" id="SECID0E3ADI"><title>Distribution.</title><p>Mexico: Nuevo León and Tamaulipas (Fig. <xref ref-type="fig" rid="F3">3</xref>).</p></tp:treatment-sec><tp:treatment-sec sec-type="material" id="SECID0EGBDI"><title>Additional material examined.</title><p>“Mexico: Tamaulipas/ Gómez Farías km 7 a Julilo/ 13-IV-2003 /I. Pacheco L. Cervantes” “<italic><tp:taxon-name><tp:taxon-name-part taxon-name-part-type="genus" reg="Cenophengus">Cenophengus</tp:taxon-name-part></tp:taxon-name> /<tp:taxon-name><tp:taxon-name-part taxon-name-part-type="genus" reg="Cenophengus"/><tp:taxon-name-part taxon-name-part-type="species" reg="magnus">magnus</tp:taxon-name-part></tp:taxon-name></italic> /S. Zaragoza C. det.” (2) | <named-content xmlns:xlink="http://www.w3.org/1999/xlink" content-type="dwc:institutional_code" xlink:type="simple">CNIN</named-content>.</p></tp:treatment-sec><tp:treatment-sec><!--Section generated to contain objects referenced in tp:taxon-treatment.--><fig id="F3" position="float" orientation="portrait"><object-id xmlns:xlink="http://www.w3.org/1999/xlink" content-type="doi" xlink:type="simple">10.3897/zookeys.1068.70295.figure3</object-id><object-id xmlns:xlink="http://www.w3.org/1999/xlink" content-type="arpha" xlink:type="simple">0A242D4B-F3BD-5BDB-93DB-FDB4AB1ACCB4</object-id><label>Figure 3.</label><caption><p>Map of southern North America showing specimen localities for <italic><tp:taxon-name><tp:taxon-name-part taxon-name-part-type="genus" reg="Cenophengus">Cenophengus</tp:taxon-name-part></tp:taxon-name></italic> spp.</p></caption><graphic xmlns:xlink="http://www.w3.org/1999/xlink" xlink:href="zookeys-1068-073-g003.jpg" position="float" orientation="portrait" xlink:type="simple" id="oo_607284.jpg"><uri content-type="original_file" xlink:type="simple">https://binary.pensoft.net/fig/607284</uri></graphic></fig></tp:treatment-sec><ref-list><ref id="B10"><mixed-citation xmlns:xlink="http://www.w3.org/1999/xlink" xlink:type="simple"><person-group><name name-style="western"><surname>Vega-Badillo</surname><given-names>V</given-names></name><name name-style="western"><surname>Zaragoza-Caballero</surname><given-names>S</given-names></name><name name-style="western"><surname>Ochoterena-Booth</surname><given-names>H</given-names></name><name name-style="western"><surname>Morrone</surname><given-names>JJ</given-names></name></person-group> (<year>2021b</year>) <article-title>Phylogenetic analysis and evolutionary morphology of wings in the genus <italic><tp:taxon-name><tp:taxon-name-part taxon-name-part-type="genus">Cenophengus</tp:taxon-name-part></tp:taxon-name></italic> LeConte, 1881 (<tp:taxon-name><tp:taxon-name-part taxon-name-part-type="order">Coleoptera</tp:taxon-name-part></tp:taxon-name>: <tp:taxon-name><tp:taxon-name-part taxon-name-part-type="family">Phengodidae</tp:taxon-name-part></tp:taxon-name>: <tp:taxon-name>Mastinocerinae</tp:taxon-name>) based on morphological characters.</article-title><source>Zoologischer Anzeiger</source><volume>293</volume>: <fpage>168</fpage>–<lpage>181</lpage>. <ext-link xlink:type="simple" ext-link-type="doi" xlink:href="10.1016/j.jcz.2021.06.007">https://doi.org/10.1016/j.jcz.2021.06.007</ext-link></mixed-citation></ref></ref-list></tp:taxon-treatment>
