# Supplementary material for: Revision of the genus Cenophengus LeConte, 1881 (Coleoptera, Phengodidae), with the description of four new species, new geographic records and a new synonymy
Source: Zookeys. 2021 Nov 4;1068:73–148. doi: 10.3897/zookeys.1068.70295 (PMC8585861; doi:10.3897/zookeys.1068.70295)
Supplement: XML Treatment for Cenophengus major [file zookeys.1068.70295-treatment15.xml]

<!DOCTYPE tp:taxon-treatment
  PUBLIC "-//TaxonX//DTD Taxonomic Treatment Publishing DTD v0 20100105//EN" "tax-treatment-NSO.dtd">
<tp:taxon-treatment xmlns:tp="http://www.plazi.org/taxpub"><tp:treatment-meta><kwd-group><label>Taxon classification</label><kwd><named-content xmlns:xlink="http://www.w3.org/1999/xlink" content-type="kingdom">Animalia</named-content></kwd><kwd><named-content xmlns:xlink="http://www.w3.org/1999/xlink" content-type="order">Coleoptera</named-content></kwd><kwd><named-content xmlns:xlink="http://www.w3.org/1999/xlink" content-type="family">Phengodidae</named-content></kwd></kwd-group><mixed-citation publication-type="journal"><person-group><name><surname>Vega-Badillo</surname><given-names>Viridiana</given-names></name><name><surname>Morrone</surname><given-names>Juan J.</given-names></name><name><surname>Zaragoza-Caballero</surname><given-names>Santiago</given-names></name></person-group><article-title>Revision of the genus <italic><tp:taxon-name><tp:taxon-name-part taxon-name-part-type="genus" reg="Cenophengus">Cenophengus</tp:taxon-name-part></tp:taxon-name></italic> LeConte, 1881 (<tp:taxon-name><tp:taxon-name-part taxon-name-part-type="order">Coleoptera</tp:taxon-name-part></tp:taxon-name>, <tp:taxon-name><tp:taxon-name-part taxon-name-part-type="family">Phengodidae</tp:taxon-name-part></tp:taxon-name>), with the description of four new species, new geographic records and a new synonymy</article-title><source>Zookeys</source><day>04</day><month>11</month><year>2021</year><volume>1068</volume><fpage>73</fpage><lpage>148</lpage><pub-id pub-id-type="doi">10.3897/zookeys.1068.70295</pub-id></mixed-citation></tp:treatment-meta><tp:nomenclature><tp:taxon-name>
            <object-id xmlns:xlink="http://www.w3.org/1999/xlink" content-type="arpha" xlink:type="simple">C12987A8-8B0B-535C-84E9-0369CB1E28A9</object-id>
            <tp:taxon-name-part taxon-name-part-type="genus" reg="Cenophengus">Cenophengus</tp:taxon-name-part>
            <tp:taxon-name-part taxon-name-part-type="species" reg="major">major</tp:taxon-name-part>
          </tp:taxon-name><tp:taxon-authority>Wittmer, 1976</tp:taxon-authority><xref ref-type="fig" rid="F16">Fig. 16A–H</xref><tp:nomenclature-citation-list><tp:nomenclature-citation><tp:taxon-name>
                <tp:taxon-name-part taxon-name-part-type="genus" reg="Cenophengus">Cenophengus</tp:taxon-name-part>
                <tp:taxon-name-part taxon-name-part-type="species" reg="major">major</tp:taxon-name-part>
              </tp:taxon-name><comment>Wittmer, 1976: 450</comment></tp:nomenclature-citation><tp:nomenclature-citation><tp:taxon-name>
                <tp:taxon-name-part taxon-name-part-type="genus" reg="Cenophengus">Cenophengus</tp:taxon-name-part>
                <tp:taxon-name-part taxon-name-part-type="species" reg="guerrerensis">guerrerensis</tp:taxon-name-part>
              </tp:taxon-name><comment>Zaragoza-Caballero, 1991: 109, syn. nov.</comment></tp:nomenclature-citation></tp:nomenclature-citation-list></tp:nomenclature><tp:treatment-sec sec-type="type locality" id="SECID0ECEDI"><title>Type locality.</title><p>Nayarit, Mexico.</p></tp:treatment-sec><tp:treatment-sec sec-type="type material" id="SECID0EHEDI"><title>Type material examined.</title><p><bold><italic>Holotype</italic></bold> ♂: Mexico: “Tepic, Nayarit, / Mex. VII-28-53” “D. Rockefeller/ Mex. Exp. 1953/ C. &amp; P. Vaurie” “<italic><tp:taxon-name><tp:taxon-name-part taxon-name-part-type="genus" reg="Cenophengus">Cenophengus</tp:taxon-name-part><tp:taxon-name-part taxon-name-part-type="species" reg="major">major</tp:taxon-name-part></tp:taxon-name></italic> Wittmer” “Holotypus”. |<named-content xmlns:xlink="http://www.w3.org/1999/xlink" content-type="dwc:institutional_code" xlink:type="simple">AMNH</named-content>. Holotype ♂: MEXICO: “Guerrero, Cerro Tuxpan/ Iguala, 12-VII-88. 8-2 pm. Col. R. Sánchez 11617” “<italic><tp:taxon-name><tp:taxon-name-part taxon-name-part-type="genus" reg="Cenophengus">Cenophengus</tp:taxon-name-part></tp:taxon-name>/ <tp:taxon-name><tp:taxon-name-part taxon-name-part-type="genus" reg="Cenophengus"/><tp:taxon-name-part taxon-name-part-type="species" reg="guerrerensis">guerrerensis</tp:taxon-name-part></tp:taxon-name></italic> /Zaragoza” | <named-content xmlns:xlink="http://www.w3.org/1999/xlink" content-type="dwc:institutional_code" xlink:type="simple">CNIN</named-content>. <bold><italic>Paratypes</italic> ♂ (6)</bold>: “Cerro Tuxpan/ Iguala, Gro. /1700 m. / 25-VI-87 /Col. R. Sánchez” | <named-content xmlns:xlink="http://www.w3.org/1999/xlink" content-type="dwc:institutional_code" xlink:type="simple">CNIN</named-content>.</p></tp:treatment-sec><tp:treatment-sec sec-type="remarks" id="SECID0EAGDI"><title>Remarks.</title><p>We synonymise <italic><tp:taxon-name><tp:taxon-name-part taxon-name-part-type="genus" reg="Cenophengus">C.</tp:taxon-name-part><tp:taxon-name-part taxon-name-part-type="species" reg="guerrerensis">guerrerensis</tp:taxon-name-part></tp:taxon-name></italic> with <italic><tp:taxon-name><tp:taxon-name-part taxon-name-part-type="genus" reg="Cenophengus">C.</tp:taxon-name-part><tp:taxon-name-part taxon-name-part-type="species" reg="major">major</tp:taxon-name-part></tp:taxon-name></italic>, based on the observation of holotypes, being the body shape and total body length, as well as the maxillary palps and wing venation particularly important characters for its synonymisation. <italic><tp:taxon-name><tp:taxon-name-part taxon-name-part-type="genus" reg="Cenophengus">C.</tp:taxon-name-part><tp:taxon-name-part taxon-name-part-type="species" reg="major">major</tp:taxon-name-part></tp:taxon-name></italic> is sister to <italic><tp:taxon-name><tp:taxon-name-part taxon-name-part-type="genus" reg="Cenophengus">C.</tp:taxon-name-part><tp:taxon-name-part taxon-name-part-type="species" reg="magnus">magnus</tp:taxon-name-part></tp:taxon-name></italic> (<xref ref-type="bibr" rid="B10">Vega-Badillo et al. 2021b</xref>), but can be distinguished by the elytral length and r3 vein. In <italic><tp:taxon-name><tp:taxon-name-part taxon-name-part-type="genus" reg="Cenophengus">C.</tp:taxon-name-part><tp:taxon-name-part taxon-name-part-type="species" reg="magnus">magnus</tp:taxon-name-part></tp:taxon-name></italic>, each elytron is 4 times as long as wide, whereas in <italic><tp:taxon-name><tp:taxon-name-part taxon-name-part-type="genus" reg="Cenophengus">C.</tp:taxon-name-part><tp:taxon-name-part taxon-name-part-type="species" reg="major">major</tp:taxon-name-part></tp:taxon-name></italic>, they are almost 4.5 times as long as wide; the r3 vein is absent in <italic><tp:taxon-name><tp:taxon-name-part taxon-name-part-type="genus" reg="Cenophengus">C.</tp:taxon-name-part><tp:taxon-name-part taxon-name-part-type="species" reg="magnus">magnus</tp:taxon-name-part></tp:taxon-name></italic>, whereas in <italic><tp:taxon-name><tp:taxon-name-part taxon-name-part-type="genus" reg="Cenophengus">C.</tp:taxon-name-part><tp:taxon-name-part taxon-name-part-type="species" reg="major">major</tp:taxon-name-part></tp:taxon-name></italic>, it is present.</p></tp:treatment-sec><tp:treatment-sec sec-type="diagnosis" id="SECID0ECJDI"><title>Diagnosis.</title><p>Integument smooth, antennae long, more than twice the length of pronotum, antennal rami lanceolate in lateral view, 3.1 times the respective antennomere and each elytron 4.5 times as long as wide; aedeagus with three teeth at the inner apex of paramere.</p></tp:treatment-sec><tp:treatment-sec sec-type="redescription" id="SECID0EHJDI"><title>Redescription.</title><p><bold>Male.</bold> Body length 10.0–13.0 mm; maximum body width 1.33–1.64 mm (pronotum). Body brown, except for head, pronotum and scutellum yellow-orange; antennae and buccal parts dark brown (Fig. <xref ref-type="fig" rid="F16">16A, B</xref>). <bold><italic>Head</italic>.</bold> Wider (1.13–1.47 mm) (1.35 ± 0.117 mm, n = 8) than long (0.65–0.72 mm) (0.692 ± 0.0218 mm, n = 8) (Fig. <xref ref-type="fig" rid="F16">16C</xref>), at eye level, less wide than the pronotum, integument smooth, punctures twice as large as eye facets and separated by approximately 1 punctured diameter, each puncture bearing a yellow-orange seta; interantennal distance (0.11–0.16 mm) (0.15 ± 0.017 mm, n = 8) less than the length of antennomere 1 (0.35–0.40 mm) (0.353 ± 0.028 mm, n = 8); eyes 3/4 as long as head in lateral view, longer (0.51–0.58 mm) (0.54 ± 0.021 mm, n = 8) than wide (0.28.0.38 mm) (0.33 ± 0.035 mm, n = 8); interocular distance (0.66–0.75 mm) (0.70 ± 0.035 mm, n = 8) 1.8 times eye width; antennae long (3.40–4.03 mm) (3.8 ± 0.168 mm, n = 8), more than twice the length of pronotum; antennomere 1 (0.35–0.40 mm) (0.353 ± 0.028 mm, n = 8) longer than next two combined, antennomere 3 cup-shaped, 4 (0.30–0.40 mm) (0.38 ± 0.035 mm, n = 8) shorter than following antennomeres, 5 to 11 about equal in length (0.33–0.40 mm) (0.35 ± 0.025 mm, n = 8), 12 (terminal) (0.50–0.55 mm) (0.52 ± 0.24 mm, n = 8), antennal rami lanceolate in lateral view, 3 times the respective antennomere; terminal maxillary palpomere robust, securiform (0.38–0.46 mm) (0.42 ± 0.029 mm, n = 8), shorter than the preceding three combined; terminal labial palpomere spindle-shaped (0.25–0.27 mm) (0.22 ± 0.030 mm, n = 8), twice as long as preceding one (0.10–0.12 mm) (0.102 ± 0.007 mm, n = 8). <bold><italic>Thorax</italic>.</bold> Pronotum longer (1.65–1.84 mm) (1.71 ± 0.071 mm, n = 8) than wide (1.33–1.64 mm) (1.45 ± 0.122 mm, n = 8) (Fig. <xref ref-type="fig" rid="F16">16D</xref>); integument smooth, punctures twice as large as eye facets and separated by approximately 1.5 punctured diameters coarsely punctured, each puncture bearing a yellow-orange seta, convex disc, weakly elevated dorsally forming a small depression in the basal part of each side, posterior margin curved with middle notch, sides almost straight, anterior and posterior angles rounded; mesosternal suture incomplete; scutellum with posterior margin rounded; each elytron 4.5 times as long (4.0–5.0 mm) (4.59 ± 0.332 mm, n = 8) as wide (0.92–1.16 mm) (1.05 ± 0.084 mm, n = 8), convex, with one longitudinal costae, elytral apex rounded; hind wings with posterior radial vein (RP) length twice less than the length of MP1+2, radial cell closed, r3 vein present, r4 vein developed (reaching the radial cell), those of the anterior anal and posterior anal sectors, evident (Fig. <xref ref-type="fig" rid="F16">16E</xref>). Legs: tarsomere 1 of pro-, meso- and metathoracic legs is longer than 2. <bold><italic>Abdomen</italic>.</bold> Integument shiny, punctured, with long dense setae, sternite 7 with margin sinuate, sternite 8 with margin rounded; aedeagus with three teeth at the inner apex of paramere (Fig. <xref ref-type="fig" rid="F16">16F–H</xref>).</p><fig id="F16" position="float" orientation="portrait"><object-id xmlns:xlink="http://www.w3.org/1999/xlink" content-type="doi" xlink:type="simple">10.3897/zookeys.1068.70295.figure16</object-id><object-id xmlns:xlink="http://www.w3.org/1999/xlink" content-type="arpha" xlink:type="simple">468C237D-611F-5A8C-8E83-9C58268F20B5</object-id><label>Figure 16.</label><caption><p><italic><tp:taxon-name><tp:taxon-name-part taxon-name-part-type="genus" reg="Cenophengus">Cenophengus</tp:taxon-name-part><tp:taxon-name-part taxon-name-part-type="species" reg="major">major</tp:taxon-name-part></tp:taxon-name></italic> Wittmer, 1976, male. Habitus: <bold>A</bold> dorsal <bold>B</bold> ventral <bold>C</bold> head dorsal <bold>D</bold> pronotum dorsal <bold>E</bold> hind wing. Wing venation: CR = Radial Cell; r3 = radial 3 vein; r4 = radial 4 vein; RP = Posterior Radial vein; MP1+2 = Posterior Median vein; CuA = Cubital vein; AA and AP = Anterior and Posterior Anal veins. Aedeagus: <bold>F</bold> dorsal view <bold>G</bold> lateral view <bold>H</bold> ventral view.</p></caption><graphic xmlns:xlink="http://www.w3.org/1999/xlink" xlink:href="zookeys-1068-073-g016.jpg" position="float" orientation="portrait" xlink:type="simple" id="oo_607297.jpg"><uri content-type="original_file" xlink:type="simple">https://binary.pensoft.net/fig/607297</uri></graphic></fig></tp:treatment-sec><tp:treatment-sec sec-type="Female and immatures" id="SECID0EXLDI"><title>Female and immatures.</title><p>Unknown.</p></tp:treatment-sec><tp:treatment-sec sec-type="distribution" id="SECID0E3LDI"><title>Distribution.</title><p>Mexico: Nayarit, Guerrero, and Hidalgo (Fig. <xref ref-type="fig" rid="F3">3</xref>).</p></tp:treatment-sec><tp:treatment-sec sec-type="material" id="SECID0EGMDI"><title>Additional material examined.</title><p>“MEXICO: Hidalgo: PN Los Mármoles/ Minas Viejas, Bosque de encino/ 1892 m. N 20° 55' W 99° 12' 41.1”/ Trampa de luz 18-VIII-2007/ J. Márquez, J. Asiain y S. Sierra cols.” | <named-content xmlns:xlink="http://www.w3.org/1999/xlink" content-type="dwc:institutional_code" xlink:type="simple">CNIN</named-content>.</p></tp:treatment-sec><tp:treatment-sec><!--Section generated to contain objects referenced in tp:taxon-treatment.--><fig id="F3" position="float" orientation="portrait"><object-id xmlns:xlink="http://www.w3.org/1999/xlink" content-type="doi" xlink:type="simple">10.3897/zookeys.1068.70295.figure3</object-id><object-id xmlns:xlink="http://www.w3.org/1999/xlink" content-type="arpha" xlink:type="simple">0A242D4B-F3BD-5BDB-93DB-FDB4AB1ACCB4</object-id><label>Figure 3.</label><caption><p>Map of southern North America showing specimen localities for <italic><tp:taxon-name><tp:taxon-name-part taxon-name-part-type="genus" reg="Cenophengus">Cenophengus</tp:taxon-name-part></tp:taxon-name></italic> spp.</p></caption><graphic xmlns:xlink="http://www.w3.org/1999/xlink" xlink:href="zookeys-1068-073-g003.jpg" position="float" orientation="portrait" xlink:type="simple" id="oo_607284.jpg"><uri content-type="original_file" xlink:type="simple">https://binary.pensoft.net/fig/607284</uri></graphic></fig></tp:treatment-sec><ref-list><ref id="B10"><mixed-citation xmlns:xlink="http://www.w3.org/1999/xlink" xlink:type="simple"><person-group><name name-style="western"><surname>Vega-Badillo</surname><given-names>V</given-names></name><name name-style="western"><surname>Zaragoza-Caballero</surname><given-names>S</given-names></name><name name-style="western"><surname>Ochoterena-Booth</surname><given-names>H</given-names></name><name name-style="western"><surname>Morrone</surname><given-names>JJ</given-names></name></person-group> (<year>2021b</year>) <article-title>Phylogenetic analysis and evolutionary morphology of wings in the genus <italic><tp:taxon-name><tp:taxon-name-part taxon-name-part-type="genus">Cenophengus</tp:taxon-name-part></tp:taxon-name></italic> LeConte, 1881 (<tp:taxon-name><tp:taxon-name-part taxon-name-part-type="order">Coleoptera</tp:taxon-name-part></tp:taxon-name>: <tp:taxon-name><tp:taxon-name-part taxon-name-part-type="family">Phengodidae</tp:taxon-name-part></tp:taxon-name>: <tp:taxon-name>Mastinocerinae</tp:taxon-name>) based on morphological characters.</article-title><source>Zoologischer Anzeiger</source><volume>293</volume>: <fpage>168</fpage>–<lpage>181</lpage>. <ext-link xlink:type="simple" ext-link-type="doi" xlink:href="10.1016/j.jcz.2021.06.007">https://doi.org/10.1016/j.jcz.2021.06.007</ext-link></mixed-citation></ref></ref-list></tp:taxon-treatment>
