# Supplementary material for: Revision of the genus Cenophengus LeConte, 1881 (Coleoptera, Phengodidae), with the description of four new species, new geographic records and a new synonymy
Source: Zookeys. 2021 Nov 4;1068:73–148. doi: 10.3897/zookeys.1068.70295 (PMC8585861; doi:10.3897/zookeys.1068.70295)
Supplement: XML Treatment for Cenophengus marmoratus [file zookeys.1068.70295-treatment16.xml]

<!DOCTYPE tp:taxon-treatment
  PUBLIC "-//TaxonX//DTD Taxonomic Treatment Publishing DTD v0 20100105//EN" "tax-treatment-NSO.dtd">
<tp:taxon-treatment xmlns:tp="http://www.plazi.org/taxpub"><tp:treatment-meta><kwd-group><label>Taxon classification</label><kwd><named-content xmlns:xlink="http://www.w3.org/1999/xlink" content-type="kingdom">Animalia</named-content></kwd><kwd><named-content xmlns:xlink="http://www.w3.org/1999/xlink" content-type="order">Coleoptera</named-content></kwd><kwd><named-content xmlns:xlink="http://www.w3.org/1999/xlink" content-type="family">Phengodidae</named-content></kwd></kwd-group><mixed-citation publication-type="journal"><person-group><name><surname>Vega-Badillo</surname><given-names>Viridiana</given-names></name><name><surname>Morrone</surname><given-names>Juan J.</given-names></name><name><surname>Zaragoza-Caballero</surname><given-names>Santiago</given-names></name></person-group><article-title>Revision of the genus <italic><tp:taxon-name><tp:taxon-name-part taxon-name-part-type="genus" reg="Cenophengus">Cenophengus</tp:taxon-name-part></tp:taxon-name></italic> LeConte, 1881 (<tp:taxon-name><tp:taxon-name-part taxon-name-part-type="order">Coleoptera</tp:taxon-name-part></tp:taxon-name>, <tp:taxon-name><tp:taxon-name-part taxon-name-part-type="family">Phengodidae</tp:taxon-name-part></tp:taxon-name>), with the description of four new species, new geographic records and a new synonymy</article-title><source>Zookeys</source><day>04</day><month>11</month><year>2021</year><volume>1068</volume><fpage>73</fpage><lpage>148</lpage><pub-id pub-id-type="doi">10.3897/zookeys.1068.70295</pub-id></mixed-citation></tp:treatment-meta><tp:nomenclature><tp:taxon-name>
            <object-id xmlns:xlink="http://www.w3.org/1999/xlink" content-type="arpha" xlink:type="simple">F4857074-95C1-54F0-9D25-B653C0BE645A</object-id>
            <tp:taxon-name-part taxon-name-part-type="genus" reg="Cenophengus">Cenophengus</tp:taxon-name-part>
            <tp:taxon-name-part taxon-name-part-type="species" reg="marmoratus">marmoratus</tp:taxon-name-part>
          </tp:taxon-name><tp:taxon-authority>Wittmer, 1976</tp:taxon-authority><xref ref-type="fig" rid="F17">Fig. 17A–H</xref><tp:nomenclature-citation-list><tp:nomenclature-citation><tp:taxon-name>
                <tp:taxon-name-part taxon-name-part-type="genus" reg="Cenophengus">Cenophengus</tp:taxon-name-part>
                <tp:taxon-name-part taxon-name-part-type="species" reg="marmoratus">marmoratus</tp:taxon-name-part>
              </tp:taxon-name><comment>Wittmer, 1976: 453.</comment></tp:nomenclature-citation></tp:nomenclature-citation-list></tp:nomenclature><tp:treatment-sec sec-type="type locality" id="SECID0EGODI"><title>Type locality.</title><p>Veracruz, Mexico.</p></tp:treatment-sec><tp:treatment-sec sec-type="type material" id="SECID0ELODI"><title>Type material examined.</title><p><bold><italic>Holotype</italic></bold> ♂: Mexico: “Cordoba/ Mex. Ver. / Dr. A. Fenyes” “<italic><tp:taxon-name><tp:taxon-name-part taxon-name-part-type="genus" reg="Cenophengus">Cenophengus</tp:taxon-name-part></tp:taxon-name>/ mamoratus</italic>/ Wittmer” “Type No./ 73886/ USMN” | <named-content xmlns:xlink="http://www.w3.org/1999/xlink" content-type="dwc:institutional_code" xlink:type="simple">NMNH</named-content>.</p></tp:treatment-sec><tp:treatment-sec sec-type="remarks" id="SECID0EDPDI"><title>Remarks.</title><p><italic><tp:taxon-name><tp:taxon-name-part taxon-name-part-type="genus" reg="Cenophengus">Cenophengus</tp:taxon-name-part><tp:taxon-name-part taxon-name-part-type="species" reg="marmoratus">marmoratus</tp:taxon-name-part></tp:taxon-name></italic> is morphologically similar to <italic><tp:taxon-name><tp:taxon-name-part taxon-name-part-type="genus" reg="Cenophengus">C.</tp:taxon-name-part><tp:taxon-name-part taxon-name-part-type="species" reg="wittmeri">wittmeri</tp:taxon-name-part></tp:taxon-name></italic>, but can be distinguished by the colour of the body and the terminal maxillary palpomere. In <italic><tp:taxon-name><tp:taxon-name-part taxon-name-part-type="genus" reg="Cenophengus">C.</tp:taxon-name-part><tp:taxon-name-part taxon-name-part-type="species" reg="marmoratus">marmoratus</tp:taxon-name-part></tp:taxon-name></italic>, the body is yellow or pale brown, the pronotum is partially interrupted by darker brown spots, whereas in <italic><tp:taxon-name><tp:taxon-name-part taxon-name-part-type="genus" reg="Cenophengus">C.</tp:taxon-name-part><tp:taxon-name-part taxon-name-part-type="species" reg="wittmeri">wittmeri</tp:taxon-name-part></tp:taxon-name></italic>, they are brown, except for the middle part of the pronotum that is dark brown. The terminal maxillary palpomere is shorter than the preceding three combined in <italic><tp:taxon-name><tp:taxon-name-part taxon-name-part-type="genus" reg="Cenophengus">C.</tp:taxon-name-part><tp:taxon-name-part taxon-name-part-type="species" reg="marmoratus">marmoratus</tp:taxon-name-part></tp:taxon-name></italic>, in <italic><tp:taxon-name><tp:taxon-name-part taxon-name-part-type="genus" reg="Cenophengus">C.</tp:taxon-name-part><tp:taxon-name-part taxon-name-part-type="species" reg="wittmeri">wittmeri</tp:taxon-name-part></tp:taxon-name></italic>, it is as long as the preceding three combined. Additionally, in <italic><tp:taxon-name><tp:taxon-name-part taxon-name-part-type="genus" reg="Cenophengus">C.</tp:taxon-name-part><tp:taxon-name-part taxon-name-part-type="species" reg="marmoratus">marmoratus</tp:taxon-name-part></tp:taxon-name></italic>, the posterior radial vein (RP) length is 1.6 times less than the length of MP1+2, whereas in <italic><tp:taxon-name><tp:taxon-name-part taxon-name-part-type="genus" reg="Cenophengus">C.</tp:taxon-name-part><tp:taxon-name-part taxon-name-part-type="species" reg="wittmeri">wittmeri</tp:taxon-name-part></tp:taxon-name></italic>, it is twice less than the length of MP1+2.</p></tp:treatment-sec><tp:treatment-sec sec-type="diagnosis" id="SECID0EBSDI"><title>Diagnosis.</title><p>Head almost as wide as the pronotum, integument chagreened, antennae long, more than twice the length of pronotum, antennal rami twice as long as the respective antennomere; pronotum mottled with darker brown spots; each elytron 4.0 times as long as wide; aedeagus with three teeth at the inner apex of paramere.</p></tp:treatment-sec><tp:treatment-sec sec-type="redescription" id="SECID0EGSDI"><title>Redescription.</title><p><bold>Male.</bold> Body length 7.9–10.3 mm; maximum body width 0.99–1.20 mm (pronotum). Body yellow or pale brown; antennal rami somewhat darker than respective antennomere, pronotum mottled with darker brown spots (Fig. <xref ref-type="fig" rid="F17">17A, B</xref>). <bold><italic>Head</italic>.</bold> Wider (0.86–1.10 mm) (0.1 ± 0.085, n = 6) than long (0.60–0.75 mm) (0.66 ± 0.051 mm, n = 6) (Fig. <xref ref-type="fig" rid="F17">17C</xref>), at eye level, almost as wide as the pronotum, integument chagreened, punctures 1.5 times as long as eye facets and separated by approximately 2 punctured diameters, each puncture bearing a yellow-brown seta; interantennal distance (0.09–0.10 mm) (0.096 ± 0.005 mm, n = 6) less than the length of antennomere 1 (0.24–0.30 mm) (0.28 ± 0.025 mm, n = 6); eyes 3/4 as long as head in lateral view, longer (0.42–0.55 mm) (0.473 ± 0.045 mm, n = 6) than wide (0.20–0.27 mm) (0.24 ± 0.025 mm, n = 6); interocular distance (0.45–0.60 mm) (0.52 ± 0.057 mm, n = 6) 2.1 times longer than eye width; antennae long (2.62–3.0 mm) (2.74 ± 0.13 mm, n = 6) more than twice the length of pronotum; antennomere 1 (0.24–0.30 mm) (0.28 ± 0.025 mm, n = 6) longer than next two combined, antennomere 3 cup-shaped, 4 (0.20–0.25 mm) (0.22 ± 0.024 mm, n = 6) shorter than the following antennomeres, 5 to 11 about equal in length (0.24–0.28 mm) (0.25 ± 0.016 mm, n = 6), 12 (terminal) (0.33–0.38 mm) (0.35 ± 0.018 mm, n = 6), antennal rami lanceolate in lateral view, twice as long as the respective antennomere; terminal maxillary palpomere robust, securiform (0.31–0.36 mm) (0.33 ± 0.024 mm, n = 6), shorter than the preceding three combined; terminal labial palpomere spindle-shaped (0.15–0.20 mm) (0.17 ± 0.025 mm, n = 6), twice as long as preceding one (0.05–0.08 mm) (0.07 ± 0.015 mm, n = 6). <bold><italic>Thorax</italic>.</bold> Pronotum longer (1.30–1.54 mm) (0.136 ± 0.09 mm, n = 6) than wide (0.92–1.22 mm) (1.1 ± 0.123 mm, n = 6) (Fig. <xref ref-type="fig" rid="F17">17D</xref>); integument chagreened, punctures 1.5 times as long as eye facets and separated by approximately 2 punctured diameters, each puncture bearing a yellow-brown seta, convex disc, weakly elevated dorsally forming a small depression in the basal part of each side, posterior margin curved with middle notch, sides almost straight, anterior angles rounded and posterior angles acute; mesosternal suture complete; with scutellum posterior margin rounded; each elytron 4.0 times as long (2.50–3.70 mm) (3.08 ± 0.458 mm, n = 6) as wide (0.68–0.94 mm) (0.77 ± 0.116 mm, n = 6), convex, without longitudinal costae, elytral apex rounded; hind wings posterior radial vein (RP) length 1.6 times less than the length of MP1+2, radial cell closed, r3 vein present, r4 vein reduced (not reaching the RP or the radial cell), those of the anterior anal and posterior anal sectors, evident (Fig. <xref ref-type="fig" rid="F17">17E</xref>). Legs: tarsomere 1 of pro-, meso- and metathoracic legs is longer than 2. <bold><italic>Abdomen</italic>.</bold> Integument shiny, punctured, with long dense setae, sternite 7 with margin sinuate, sternite 8 with margin notched; aedeagus with three teeth at the inner apex of paramere (Fig. <xref ref-type="fig" rid="F17">17F–H</xref>).</p><fig id="F17" position="float" orientation="portrait"><object-id xmlns:xlink="http://www.w3.org/1999/xlink" content-type="doi" xlink:type="simple">10.3897/zookeys.1068.70295.figure17</object-id><object-id xmlns:xlink="http://www.w3.org/1999/xlink" content-type="arpha" xlink:type="simple">DD973376-7436-5B4F-8DDD-96B9D14C32FC</object-id><label>Figure 17.</label><caption><p><italic><tp:taxon-name><tp:taxon-name-part taxon-name-part-type="genus" reg="Cenophengus">Cenophengus</tp:taxon-name-part><tp:taxon-name-part taxon-name-part-type="species" reg="marmoratus">marmoratus</tp:taxon-name-part></tp:taxon-name></italic> Wittmer, 1976, male. Habitus: <bold>A</bold> dorsal <bold>B</bold> ventral <bold>C</bold> head dorsal <bold>D</bold> pronotum dorsal <bold>E</bold> hind wing. Wing venation: CR = Radial Cell; r3 = radial 3 vein; r4 = radial 4 vein; RP = Posterior Radial vein; MP1+2 = Posterior Median vein; CuA = Cubital vein; AA and AP = Anterior and Posterior Anal veins. Aedeagus: <bold>F</bold> dorsal view <bold>G</bold> lateral view <bold>H</bold> ventral view.</p></caption><graphic xmlns:xlink="http://www.w3.org/1999/xlink" xlink:href="zookeys-1068-073-g017.jpg" position="float" orientation="portrait" xlink:type="simple" id="oo_607298.jpg"><uri content-type="original_file" xlink:type="simple">https://binary.pensoft.net/fig/607298</uri></graphic></fig></tp:treatment-sec><tp:treatment-sec sec-type="Female and immatures" id="SECID0EWUDI"><title>Female and immatures.</title><p>Unknown.</p></tp:treatment-sec><tp:treatment-sec sec-type="distribution" id="SECID0E2UDI"><title>Distribution.</title><p>Mexico: Veracruz, Hidalgo, San Luis Potosí, and Querétaro (Fig. <xref ref-type="fig" rid="F3">3</xref>).</p></tp:treatment-sec><tp:treatment-sec sec-type="material" id="SECID0EFVDI"><title>Additional material examined.</title><p>“Mexico: Hidalgo/: km 14 Carr. Huejutla- /Atlepexco 13-05-1999/ H. Brailovsky y E. Barrera” (1) |<named-content xmlns:xlink="http://www.w3.org/1999/xlink" content-type="dwc:institutional_code" xlink:type="simple">CNIN</named-content> “MEXICO: Hidalgo, Cuautepec /Tezoncualpan “El Caminero” / Bosque de encino. / N 19° 56' 53.8" W 98° 16' 27.9". /Trampa intercepción de vuelo, / 22 a 29- VIII-2009, M. Torres col.” (1) | <named-content xmlns:xlink="http://www.w3.org/1999/xlink" content-type="dwc:institutional_code" xlink:type="simple">CNIN</named-content>; “San Luis Potosí: /Rio Micos /9-IV-78 / Col S.Z.C.” (2) | <named-content xmlns:xlink="http://www.w3.org/1999/xlink" content-type="dwc:institutional_code" xlink:type="simple">CNIN</named-content>; “MEXICO: San Luis Potosí /Xilitla, Los Pozos/ 21 22 45 N 99 00 15 O/ 780 m.a.s.l. 03-VII-2006/ L. Cervantes, D. Brzoska” (1) | <named-content xmlns:xlink="http://www.w3.org/1999/xlink" content-type="dwc:institutional_code" xlink:type="simple">CNIN</named-content>; “Mexico: Querétaro: / Misión de Bucareli, / N 21° 02' 280"/ O 99° 36' 885"/ 1150 m.a.s.l.1. III.1998 / G. Ortega, E. Barrera” (1) | <named-content xmlns:xlink="http://www.w3.org/1999/xlink" content-type="dwc:institutional_code" xlink:type="simple">CNIN</named-content>.</p></tp:treatment-sec><tp:treatment-sec><!--Section generated to contain objects referenced in tp:taxon-treatment.--><fig id="F3" position="float" orientation="portrait"><object-id xmlns:xlink="http://www.w3.org/1999/xlink" content-type="doi" xlink:type="simple">10.3897/zookeys.1068.70295.figure3</object-id><object-id xmlns:xlink="http://www.w3.org/1999/xlink" content-type="arpha" xlink:type="simple">0A242D4B-F3BD-5BDB-93DB-FDB4AB1ACCB4</object-id><label>Figure 3.</label><caption><p>Map of southern North America showing specimen localities for <italic><tp:taxon-name><tp:taxon-name-part taxon-name-part-type="genus" reg="Cenophengus">Cenophengus</tp:taxon-name-part></tp:taxon-name></italic> spp.</p></caption><graphic xmlns:xlink="http://www.w3.org/1999/xlink" xlink:href="zookeys-1068-073-g003.jpg" position="float" orientation="portrait" xlink:type="simple" id="oo_607284.jpg"><uri content-type="original_file" xlink:type="simple">https://binary.pensoft.net/fig/607284</uri></graphic></fig></tp:treatment-sec></tp:taxon-treatment>
