# Supplementary material for: Revision of the genus Cenophengus LeConte, 1881 (Coleoptera, Phengodidae), with the description of four new species, new geographic records and a new synonymy
Source: Zookeys. 2021 Nov 4;1068:73–148. doi: 10.3897/zookeys.1068.70295 (PMC8585861; doi:10.3897/zookeys.1068.70295)
Supplement: XML Treatment for Cenophengus mboi [file zookeys.1068.70295-treatment17.xml]

<!DOCTYPE tp:taxon-treatment
  PUBLIC "-//TaxonX//DTD Taxonomic Treatment Publishing DTD v0 20100105//EN" "tax-treatment-NSO.dtd">
<tp:taxon-treatment xmlns:tp="http://www.plazi.org/taxpub"><tp:treatment-meta><kwd-group><label>Taxon classification</label><kwd><named-content xmlns:xlink="http://www.w3.org/1999/xlink" content-type="kingdom">Animalia</named-content></kwd><kwd><named-content xmlns:xlink="http://www.w3.org/1999/xlink" content-type="order">Coleoptera</named-content></kwd><kwd><named-content xmlns:xlink="http://www.w3.org/1999/xlink" content-type="family">Phengodidae</named-content></kwd></kwd-group><mixed-citation publication-type="journal"><person-group><name><surname>Vega-Badillo</surname><given-names>Viridiana</given-names></name><name><surname>Morrone</surname><given-names>Juan J.</given-names></name><name><surname>Zaragoza-Caballero</surname><given-names>Santiago</given-names></name></person-group><article-title>Revision of the genus <italic><tp:taxon-name><tp:taxon-name-part taxon-name-part-type="genus" reg="Cenophengus">Cenophengus</tp:taxon-name-part></tp:taxon-name></italic> LeConte, 1881 (<tp:taxon-name><tp:taxon-name-part taxon-name-part-type="order">Coleoptera</tp:taxon-name-part></tp:taxon-name>, <tp:taxon-name><tp:taxon-name-part taxon-name-part-type="family">Phengodidae</tp:taxon-name-part></tp:taxon-name>), with the description of four new species, new geographic records and a new synonymy</article-title><source>Zookeys</source><day>04</day><month>11</month><year>2021</year><volume>1068</volume><fpage>73</fpage><lpage>148</lpage><pub-id pub-id-type="doi">10.3897/zookeys.1068.70295</pub-id></mixed-citation></tp:treatment-meta><tp:nomenclature><tp:taxon-name>
            <object-id xmlns:xlink="http://www.w3.org/1999/xlink" content-type="arpha" xlink:type="simple">6F525195-DE15-5B54-86FA-2AD25BA87C86</object-id>
            <tp:taxon-name-part taxon-name-part-type="genus" reg="Cenophengus">Cenophengus</tp:taxon-name-part>
            <tp:taxon-name-part taxon-name-part-type="species" reg="mboi">mboi</tp:taxon-name-part>
          </tp:taxon-name><tp:taxon-authority>Vega-Badillo et al. 2021</tp:taxon-authority><xref ref-type="fig" rid="F18">Fig. 18A–H</xref><tp:nomenclature-citation-list><tp:nomenclature-citation><tp:taxon-name>
                <tp:taxon-name-part taxon-name-part-type="genus" reg="Cenophengus">Cenophengus</tp:taxon-name-part>
                <tp:taxon-name-part taxon-name-part-type="species" reg="mboi">mboi</tp:taxon-name-part>
              </tp:taxon-name><comment><xref ref-type="bibr" rid="B9">Vega-Badillo et al. 2021a</xref>: 227.</comment></tp:nomenclature-citation></tp:nomenclature-citation-list></tp:nomenclature><tp:treatment-sec sec-type="type locality" id="SECID0E4XDI"><title>Type locality.</title><p>Hidalgo, Mexico (Fig. <xref ref-type="fig" rid="F19">19</xref>).</p></tp:treatment-sec><tp:treatment-sec sec-type="type material" id="SECID0EHYDI"><title>Type material examined.</title><p><bold><italic>Holotype</italic></bold> ♂: “Mexico: Santiago de Anaya/ Hgo.20°24'0761"N/ 98°53'1797"O, 28-29 agosto /2017 Col. A. Ibarra Vázquez” |<named-content xmlns:xlink="http://www.w3.org/1999/xlink" content-type="dwc:institutional_code" xlink:type="simple">CNIN</named-content>. <bold><italic>Paratype</italic></bold> ♂: “Mexico, Atotonilco El / Grande, 3 km NE Montecillos/ Bosque Juniperus-Quercus. 20° /18' 9" N, 98° 36'17" W. Trampa de / Intercepción de vuelo 12 al 19-VII-/2010. J. Márquez y J. Asiain” | CC-UAEH.</p></tp:treatment-sec><tp:treatment-sec sec-type="remarks" id="SECID0E1YDI"><title>Remarks.</title><p><italic><tp:taxon-name><tp:taxon-name-part taxon-name-part-type="genus" reg="Cenophengus">Cenophengus</tp:taxon-name-part><tp:taxon-name-part taxon-name-part-type="species" reg="mboi">mboi</tp:taxon-name-part></tp:taxon-name></italic> is morphologically similar to <italic><tp:taxon-name><tp:taxon-name-part taxon-name-part-type="genus" reg="Cenophengus">C.</tp:taxon-name-part><tp:taxon-name-part taxon-name-part-type="species" reg="predregalensis">predregalensis</tp:taxon-name-part></tp:taxon-name></italic>, but can be distinguished by the colour of the body and terminal maxillary palpomere. In <italic><tp:taxon-name><tp:taxon-name-part taxon-name-part-type="genus" reg="Cenophengus">C.</tp:taxon-name-part><tp:taxon-name-part taxon-name-part-type="species" reg="mboi">mboi</tp:taxon-name-part></tp:taxon-name></italic>, the body is dark brown, whereas in <italic><tp:taxon-name><tp:taxon-name-part taxon-name-part-type="genus" reg="Cenophengus">C.</tp:taxon-name-part><tp:taxon-name-part taxon-name-part-type="species" reg="pregalensis">pregalensis</tp:taxon-name-part></tp:taxon-name></italic>, it is dark brown and the pronotum yellow-orange. Terminal maxillary palpomere is as long as the preceding three combined in <italic><tp:taxon-name><tp:taxon-name-part taxon-name-part-type="genus" reg="Cenophengus">C.</tp:taxon-name-part><tp:taxon-name-part taxon-name-part-type="species" reg="mboi">mboi</tp:taxon-name-part></tp:taxon-name></italic>, in <italic><tp:taxon-name><tp:taxon-name-part taxon-name-part-type="genus" reg="Cenophengus">C.</tp:taxon-name-part><tp:taxon-name-part taxon-name-part-type="species" reg="pedregalensis">pedregalensis</tp:taxon-name-part></tp:taxon-name></italic>, it is longer than the preceding three combined.</p></tp:treatment-sec><tp:treatment-sec sec-type="diagnosis" id="SECID0EC2DI"><title>Diagnosis.</title><p>Body black, integument chagreened, antennae long, more than twice the length of pronotum, antennal rami twice as long as the respective antennomere, terminal maxillary palpomere is as long as the preceding three combined and each elytron 4.3 times as long as wide; aedeagus with three teeth at the inner apex of paramere.</p></tp:treatment-sec><tp:treatment-sec sec-type="redescription" id="SECID0EH2DI"><title>Redescription.</title><p><bold>Male.</bold> Body length 8.0–9.6 mm; maximum body width 0.8–1.0 mm (pronotum). Body black (Fig. <xref ref-type="fig" rid="F18">18A, B</xref>). <bold><italic>Head</italic>.</bold> As wide (0.76–0.80 mm) (0.78 ± 0.028 mm, n = 2) as long (0.70–0.81 mm) (0.76 ± 0.084 mm, n = 2) (Fig. <xref ref-type="fig" rid="F18">18C</xref>), almost as wide as pronotum, integument chagreened, punctures as long as eye facets and separated by approximately 1 punctured diameter, each puncture bearing a yellow-brown seta; interantennal distance (0.10 mm) (0.10 ± 0 mm, n = 2) less than the length of antennomere 1 (0.20–0.25 mm) (0.225 ± 0.035 mm, n = 2); eyes 1/2 as long as head in lateral view, longer (0.27–0.32 mm) (0.295 ± 0.035 mm, n = 2) than wide (0.14–0.15 mm) (0.145 ± 0.007 mm, n = 2); interocular distance (0.43–0.48 mm) (0.455 ± 0.035 mm, n = 2) 3.5 times eye width; antennae long (2.37–2.66 mm) (2.43 ± 0.205 nn, n = 2) more than twice the length of pronotum; antennomere 1 (0.20–0.25 mm) (0.225 ± 0.035 mm, n = 2) longer than the next two combined, antennomere 3 cup-shaped, 4 (0.21–0.23 mm) (0.22 ± 0.014 mm, n = 2) shorter than the following antennomeres, 5 to 11 about equal in length (0.22–0.25 mm) (0.26 ± 0.014 mm, n = 2), 12 (terminal) (0.25–0.27 mm) (0.26 ± 0.014 mm, n = 2), antennal rami lanceolate in lateral view, twice as long as the respective antennomere; terminal maxillary palpomere robust, securiform (0.30–0.35 mm) (0.325 ± 0.035 mm, n = 2), as long as the preceding three combined; terminal labial palpomere spindle-shaped (0.13–0.15 mm) (0.14 ± 0.014 mm, n = 2), 3 times as long as preceding one (0.04–0.05 mm) (0.045 ± 0.007 mm, n = 2). <bold><italic>Thorax</italic>.</bold> Pronotum longer (1.02–1.30 mm) (1.16 ± 0.197 mm, n = 2) than wide (0.8–1.0 mm) (0.9 ± 0.141 mm, n = 2) (Fig. <xref ref-type="fig" rid="F18">18D</xref>); integument chagreened, punctures as long as eye facets and separated by approximately 1 punctured diameter, each puncture bearing a yellow-brown seta, disc convex, weakly elevated dorsally forming a small depression in the basal part of each side, posterior margin almost straight with middle notch, sides almost straight, anterior and posterior angles rounded; mesosternal suture complete; scutellum with posterior margin rounded; each elytron 4.3 times as long (2.48–2.60 mm) (2.54 ± 0.084 mm, n = 2) as wide (0.60–0.68 mm) (0.64 ± 0.056 mm, n = 2), convex, without longitudinal costae, elytral apex rounded; hind wings with posterior radial vein (RP) length twice less than the length of MP1+2, radial cell closed, r3 vein present, r4 vein reduced (not reaching the RP or the radial cell), those of the anterior anal and posterior anal sectors, evident (Fig. <xref ref-type="fig" rid="F18">18E</xref>). Legs: tarsomeres 1 and 2 of prothoracic legs about equal in length, tarsomere 1 of meso- and metathoracic legs longer than 2. <bold><italic>Abdomen</italic>.</bold> Integument shiny, punctured, with long dense setae, sternite 7 with margin sinuate, sternite 8 with margin notched; aedeagus with three teeth at the inner apex of paramere (Fig. <xref ref-type="fig" rid="F18">18F–H</xref>).</p><fig id="F18" position="float" orientation="portrait"><object-id xmlns:xlink="http://www.w3.org/1999/xlink" content-type="doi" xlink:type="simple">10.3897/zookeys.1068.70295.figure18</object-id><object-id xmlns:xlink="http://www.w3.org/1999/xlink" content-type="arpha" xlink:type="simple">D56CEFD9-F403-518F-BF20-793869562714</object-id><label>Figure 18.</label><caption><p><italic><tp:taxon-name><tp:taxon-name-part taxon-name-part-type="genus" reg="Cenophengus">Cenophengus</tp:taxon-name-part><tp:taxon-name-part taxon-name-part-type="species" reg="mboi">mboi</tp:taxon-name-part></tp:taxon-name></italic> Vega-Badillo et al. 2021, male. Habitus: <bold>A</bold> dorsal <bold>B</bold> ventral <bold>C</bold> head dorsal <bold>D</bold> pronotum dorsal <bold>E</bold> hind wing. Wing venation: CR = Radial Cell; r3 = radial 3 vein; r4 = radial 4 vein; RP = Posterior Radial vein; MP1+2 = Posterior Median vein; CuA = Cubital vein; AA and AP = Anterior and Posterior Anal veins. Aedeagus: <bold>F</bold> dorsal view <bold>G</bold> lateral view <bold>H</bold> ventral view.</p></caption><graphic xmlns:xlink="http://www.w3.org/1999/xlink" xlink:href="zookeys-1068-073-g018.jpg" position="float" orientation="portrait" xlink:type="simple" id="oo_607299.jpg"><uri content-type="original_file" xlink:type="simple">https://binary.pensoft.net/fig/607299</uri></graphic></fig></tp:treatment-sec><tp:treatment-sec sec-type="Female and immatures" id="SECID0EX4DI"><title>Female and immatures.</title><p>Unknown.</p></tp:treatment-sec><tp:treatment-sec sec-type="distribution" id="SECID0E34DI"><title>Distribution.</title><p>Mexico: Hidalgo (Fig. <xref ref-type="fig" rid="F19">19</xref>).</p><fig id="F19" position="float" orientation="portrait"><object-id xmlns:xlink="http://www.w3.org/1999/xlink" content-type="doi" xlink:type="simple">10.3897/zookeys.1068.70295.figure19</object-id><object-id xmlns:xlink="http://www.w3.org/1999/xlink" content-type="arpha" xlink:type="simple">A2CBFC67-E872-54DB-9DC5-2FA1991B3050</object-id><label>Figure 19.</label><caption><p>Map of southern North America showing specimen localities for <italic><tp:taxon-name><tp:taxon-name-part taxon-name-part-type="genus" reg="Cenophengus">Cenophengus</tp:taxon-name-part></tp:taxon-name></italic> spp. (continued).</p></caption><graphic xmlns:xlink="http://www.w3.org/1999/xlink" xlink:href="zookeys-1068-073-g019.jpg" position="float" orientation="portrait" xlink:type="simple" id="oo_607300.jpg"><uri content-type="original_file" xlink:type="simple">https://binary.pensoft.net/fig/607300</uri></graphic></fig></tp:treatment-sec><ref-list><ref id="B9"><mixed-citation xmlns:xlink="http://www.w3.org/1999/xlink" xlink:type="simple"><person-group><name name-style="western"><surname>Vega-Badillo</surname><given-names>V</given-names></name><name name-style="western"><surname>Zaragoza-Caballero</surname><given-names>S</given-names></name><name name-style="western"><surname>Ríos-Ibarra</surname><given-names>JJ</given-names></name></person-group> (<year>2021a</year>) <article-title>New species of the genus <italic><tp:taxon-name><tp:taxon-name-part taxon-name-part-type="genus">Cenophengus</tp:taxon-name-part></tp:taxon-name></italic> LeConte 1881 (<tp:taxon-name><tp:taxon-name-part taxon-name-part-type="order">Coleoptera</tp:taxon-name-part></tp:taxon-name>; <tp:taxon-name><tp:taxon-name-part taxon-name-part-type="family">Phengodidae</tp:taxon-name-part></tp:taxon-name>) from Mexico and Guatemala.</article-title><source>Zootaxa</source><volume>5023</volume>(<issue>2</issue>): <fpage>223</fpage>–<lpage>238</lpage>. <ext-link xlink:type="simple" ext-link-type="doi" xlink:href="10.11646/zootaxa.5023.2.3">https://doi.org/10.11646/zootaxa.5023.2.3</ext-link></mixed-citation></ref></ref-list></tp:taxon-treatment>
