# Supplementary material for: Revision of the genus Cenophengus LeConte, 1881 (Coleoptera, Phengodidae), with the description of four new species, new geographic records and a new synonymy
Source: Zookeys. 2021 Nov 4;1068:73–148. doi: 10.3897/zookeys.1068.70295 (PMC8585861; doi:10.3897/zookeys.1068.70295)
Supplement: XML Treatment for Cenophengus mumui [file zookeys.1068.70295-treatment18.xml]

<!DOCTYPE tp:taxon-treatment
  PUBLIC "-//TaxonX//DTD Taxonomic Treatment Publishing DTD v0 20100105//EN" "tax-treatment-NSO.dtd">
<tp:taxon-treatment xmlns:tp="http://www.plazi.org/taxpub"><tp:treatment-meta><kwd-group><label>Taxon classification</label><kwd><named-content xmlns:xlink="http://www.w3.org/1999/xlink" content-type="kingdom">Animalia</named-content></kwd><kwd><named-content xmlns:xlink="http://www.w3.org/1999/xlink" content-type="order">Coleoptera</named-content></kwd><kwd><named-content xmlns:xlink="http://www.w3.org/1999/xlink" content-type="family">Phengodidae</named-content></kwd></kwd-group><mixed-citation publication-type="journal"><person-group><name><surname>Vega-Badillo</surname><given-names>Viridiana</given-names></name><name><surname>Morrone</surname><given-names>Juan J.</given-names></name><name><surname>Zaragoza-Caballero</surname><given-names>Santiago</given-names></name></person-group><article-title>Revision of the genus <italic><tp:taxon-name><tp:taxon-name-part taxon-name-part-type="genus" reg="Cenophengus">Cenophengus</tp:taxon-name-part></tp:taxon-name></italic> LeConte, 1881 (<tp:taxon-name><tp:taxon-name-part taxon-name-part-type="order">Coleoptera</tp:taxon-name-part></tp:taxon-name>, <tp:taxon-name><tp:taxon-name-part taxon-name-part-type="family">Phengodidae</tp:taxon-name-part></tp:taxon-name>), with the description of four new species, new geographic records and a new synonymy</article-title><source>Zookeys</source><day>04</day><month>11</month><year>2021</year><volume>1068</volume><fpage>73</fpage><lpage>148</lpage><pub-id pub-id-type="doi">10.3897/zookeys.1068.70295</pub-id></mixed-citation></tp:treatment-meta><tp:nomenclature><tp:taxon-name>
            <object-id xmlns:xlink="http://www.w3.org/1999/xlink" content-type="arpha" xlink:type="simple">A6B6241D-8DC0-5F64-881A-707A8CC00479</object-id>
            <tp:taxon-name-part taxon-name-part-type="genus" reg="Cenophengus">Cenophengus</tp:taxon-name-part>
            <tp:taxon-name-part taxon-name-part-type="species" reg="mumui">mumui</tp:taxon-name-part>
          </tp:taxon-name><tp:taxon-authority>Vega-Badillo et al. 2021</tp:taxon-authority><xref ref-type="fig" rid="F20">Fig. 20A–H</xref><tp:nomenclature-citation-list><tp:nomenclature-citation><tp:taxon-name>
                <tp:taxon-name-part taxon-name-part-type="genus" reg="Cenophengus">Cenophengus</tp:taxon-name-part>
                <tp:taxon-name-part taxon-name-part-type="species" reg="mumui">mumui</tp:taxon-name-part>
              </tp:taxon-name><comment><xref ref-type="bibr" rid="B9">Vega-Badillo et al. 2021a</xref>: 231.</comment></tp:nomenclature-citation></tp:nomenclature-citation-list></tp:nomenclature><tp:treatment-sec sec-type="type locality" id="SECID0EUAAK"><title>Type locality.</title><p>San Luis Postosí, Mexico.</p></tp:treatment-sec><tp:treatment-sec sec-type="type material" id="SECID0EZAAK"><title>Type material examined.</title><p><bold><italic>Holotype</italic></bold> ♂: “Mexico, San Luis Potosí, / Tamasopo. Cerro al noroeste/ del cafetal, 01-06-15, / N 21°55.47' W 99°24.95' Col. / Jessica Ríos” |<named-content xmlns:xlink="http://www.w3.org/1999/xlink" content-type="dwc:institutional_code" xlink:type="simple">CNIN</named-content>.</p></tp:treatment-sec><tp:treatment-sec sec-type="remarks" id="SECID0EJBAK"><title>Remarks.</title><p><italic><tp:taxon-name><tp:taxon-name-part taxon-name-part-type="genus" reg="Cenophengus">Cenophengus</tp:taxon-name-part><tp:taxon-name-part taxon-name-part-type="species" reg="mumui">mumui</tp:taxon-name-part></tp:taxon-name></italic> is in a clade with <italic><tp:taxon-name><tp:taxon-name-part taxon-name-part-type="genus" reg="Cenophengus">C.</tp:taxon-name-part><tp:taxon-name-part taxon-name-part-type="species" reg="munizi">munizi</tp:taxon-name-part></tp:taxon-name></italic> and <italic><tp:taxon-name><tp:taxon-name-part taxon-name-part-type="genus" reg="Cenophengus">C.</tp:taxon-name-part><tp:taxon-name-part taxon-name-part-type="species" reg="huatulcoensis">huatulcoensis</tp:taxon-name-part></tp:taxon-name></italic> (<xref ref-type="bibr" rid="B10">Vega-Badillo et al. 2021b</xref>), but can be distinguished from <italic><tp:taxon-name><tp:taxon-name-part taxon-name-part-type="genus" reg="Cenophengus">C.</tp:taxon-name-part><tp:taxon-name-part taxon-name-part-type="species" reg="munizi">munizi</tp:taxon-name-part></tp:taxon-name></italic> by the shape and colour of the head. In <italic><tp:taxon-name><tp:taxon-name-part taxon-name-part-type="genus" reg="Cenophengus">C.</tp:taxon-name-part><tp:taxon-name-part taxon-name-part-type="species" reg="mumui">mumui</tp:taxon-name-part></tp:taxon-name></italic>, the head is square and brown, whereas in <italic><tp:taxon-name><tp:taxon-name-part taxon-name-part-type="genus" reg="Cenophengus">C.</tp:taxon-name-part><tp:taxon-name-part taxon-name-part-type="species" reg="munizi">munizi</tp:taxon-name-part></tp:taxon-name></italic>, it is rectangular-shaped. Additionally, in <italic><tp:taxon-name><tp:taxon-name-part taxon-name-part-type="genus" reg="Cenophengus">C.</tp:taxon-name-part><tp:taxon-name-part taxon-name-part-type="species" reg="mumui">mumui</tp:taxon-name-part></tp:taxon-name></italic>, the antennal rami are 1.5 times as long as the respective antennomere, whereas in <italic><tp:taxon-name><tp:taxon-name-part taxon-name-part-type="genus" reg="Cenophengus">C.</tp:taxon-name-part><tp:taxon-name-part taxon-name-part-type="species" reg="munizi">munizi</tp:taxon-name-part></tp:taxon-name></italic>, they are twice as long as the respective antennomere. Finally, <italic><tp:taxon-name><tp:taxon-name-part taxon-name-part-type="genus" reg="Cenophengus">C.</tp:taxon-name-part><tp:taxon-name-part taxon-name-part-type="species" reg="mumui">mumui</tp:taxon-name-part></tp:taxon-name></italic> can be distinguished from <italic><tp:taxon-name><tp:taxon-name-part taxon-name-part-type="genus" reg="Cenophengus">C.</tp:taxon-name-part><tp:taxon-name-part taxon-name-part-type="species" reg="huatulcoensis">huatulcoensis</tp:taxon-name-part></tp:taxon-name></italic> by the interantennal distance and interocular distance. In <italic><tp:taxon-name><tp:taxon-name-part taxon-name-part-type="genus" reg="Cenophengus">C.</tp:taxon-name-part><tp:taxon-name-part taxon-name-part-type="species" reg="huatulcoensis">huatulcoensis</tp:taxon-name-part></tp:taxon-name></italic>, the interantennal distance is equal to the length of antennomere 1, whereas in <italic><tp:taxon-name><tp:taxon-name-part taxon-name-part-type="genus" reg="Cenophengus">C.</tp:taxon-name-part><tp:taxon-name-part taxon-name-part-type="species" reg="mumui">mumui</tp:taxon-name-part></tp:taxon-name></italic>, it is less than the length of antennomere 1. The interocular distance is 2 times eye width in <italic><tp:taxon-name><tp:taxon-name-part taxon-name-part-type="genus" reg="Cenophengus">C.</tp:taxon-name-part><tp:taxon-name-part taxon-name-part-type="species" reg="mumui">mumui</tp:taxon-name-part></tp:taxon-name></italic>, in <italic><tp:taxon-name><tp:taxon-name-part taxon-name-part-type="genus" reg="Cenophengus">C.</tp:taxon-name-part><tp:taxon-name-part taxon-name-part-type="species" reg="huatulcoensis">huatulcoensis</tp:taxon-name-part></tp:taxon-name></italic>, it is 3 times eye width.</p></tp:treatment-sec><tp:treatment-sec sec-type="diagnosis" id="SECID0ENGAK"><title>Diagnosis.</title><p>Body yellow, except for head brown, integument smooth, antennae long more than twice the length of pronotum, antennal rami 1.5 times the respective antennomere, pronotum as long as wide and each elytron 4.3 times as long as wide; aedeagus with one spine at the inner apex of paramere.</p></tp:treatment-sec><tp:treatment-sec sec-type="redescription" id="SECID0ESGAK"><title>Redescription.</title><p><bold>Male.</bold> Body length 3.5–4.0 mm; maximum body width 0.56–0.59 mm (pronotum). Body yellow, except for head brown (Fig. <xref ref-type="fig" rid="F20">20A, B</xref>). <bold><italic>Head</italic>.</bold> Wider (0.58–0.61 mm) (0.595 ± 0.458 mm, n = 2) than long (0.49–0.52 mm) (0.505 ± 0.021 mm, n = 2) (Fig. <xref ref-type="fig" rid="F20">20C</xref>), at eye level, almost as wide as the pronotum, integument smooth, punctures twice as long as eye facets and separated by approximately 1 punctured diameter, each puncture bearing a yellow seta; interantennal distance (0.09–0.10 mm) (0.095 ± 0.007 mm, n = 2) less than the length of antennomere 1 (0.13–0.15 mm) (0.14 ± 0.014 mm, n = 2); eyes 1/2 as long as head in lateral view, longer (0.20–0.22 mm) (0.21 ± 0.014 mm, n = 2) than wide (0.13–0.15 mm) (0.14 ± 0.028 mm, n = 2); interocular distance (0.32–0.36 mm) (0.34 ± 0.028 mm, n = 2) twice as long as eye width; antennae long (1.67–1.87 mm) (1.77 ± 0.141 mm, n = 2), more than twice the length of pronotum; antennomere 1 (0.13–0.15 mm) (0.14 ± 0.014 mm, n = 2) as long as the next two combined, antennomere 3 cup-shaped, 4 (0.12–0.13 mm) (0.125 ± 0.007 mm, n = 2) shorter than the following antennomeres; 5 to 11 about equal in length (0.15–0.17 mm) (0.16 ± 0.014 mm, n = 2), 12 (terminal) (0.25–0.27 mm) (0.26 ± 0.014 mm, n = 2), antennal rami lanceolate in lateral view, 1.5 times as long as respective antennomere; terminal maxillary palpomere robust, securiform (0.15–0.16 mm) (0.155 ± 0.007 mm, n = 2), as long as the preceding three combined; terminal labial palpomere spindle-shaped (0.05–0.06 mm) (0.055 ± 0.007 mm, n = 2), twice as long as the preceding one (0.02–0.03 mm) (0.025 ± 0.007 mm, n = 2). <bold><italic>Thorax</italic>.</bold> Pronotum as long (0.58–0.62 mm) (0.6 ± 0.028 mm, n = 2) as wide (0.56–0.59 mm) (0.575 ± 0.021 mm, n = 2) (Fig. <xref ref-type="fig" rid="F20">20D</xref>); integument smooth, punctures twice as long as eye facets and separated by approximately 2 punctured diameters, with a yellow-coloured seta in each puncture; disc convex, weakly elevated dorsally forming a small depression in the basal part of each side, posterior margin almost straight with middle notch, sides convex, anterior and posterior angles rounded; mesosternal suture incomplete; scutellum with posterior margin rounded; each elytron 4.3 times as long (1.44–1.62 mm) (1.53 ± 0.127 mm, n = 2) as wide (0.34–0.37 mm) (0.355 ± 0.021 mm, n = 2), convex, without longitudinal costae, elytral apex right angled; posterior radial vein (RP) length 4.8 times less than the length of MP1+2, radial cell closed and slightly defined, r3 and r4 veins absent, those of the anterior anal and posterior anal sectors, absent (Fig. <xref ref-type="fig" rid="F20">20E</xref>). Legs: tarsomeres 1 of pro-, meso- and metathoracic legs with a similar length. <bold><italic>Abdomen</italic>.</bold> Integument shiny, punctured, with long dense setae, sternite 7 with margin sinuate, sternite 8 with margin notched; aedeagus with one spine at the inner apex of paramere (Fig. <xref ref-type="fig" rid="F20">20F–H</xref>).</p><fig id="F20" position="float" orientation="portrait"><object-id xmlns:xlink="http://www.w3.org/1999/xlink" content-type="doi" xlink:type="simple">10.3897/zookeys.1068.70295.figure20</object-id><object-id xmlns:xlink="http://www.w3.org/1999/xlink" content-type="arpha" xlink:type="simple">DD384ED4-722E-53E2-A776-CDE35FC28DB5</object-id><label>Figure 20.</label><caption><p><italic><tp:taxon-name><tp:taxon-name-part taxon-name-part-type="genus" reg="Cenophengus">Cenophengus</tp:taxon-name-part><tp:taxon-name-part taxon-name-part-type="species" reg="mumui">mumui</tp:taxon-name-part></tp:taxon-name></italic> Vega-Badillo et al. 2021, male. Habitus: <bold>A</bold> dorsal <bold>B</bold> ventral <bold>C</bold> head dorsal <bold>D</bold> pronotum dorsal <bold>E</bold> hind wing. Wing venation: CR = Radial Cell; RP = Posterior Radial vein; MP1+2 = Posterior Median vein; CuA = Cubital vein; AP = Posterior Anal vein. Aedeagus: <bold>F</bold> dorsal view <bold>G</bold> lateral view <bold>H</bold> ventral view.</p></caption><graphic xmlns:xlink="http://www.w3.org/1999/xlink" xlink:href="zookeys-1068-073-g020.jpg" position="float" orientation="portrait" xlink:type="simple" id="oo_607301.jpg"><uri content-type="original_file" xlink:type="simple">https://binary.pensoft.net/fig/607301</uri></graphic></fig></tp:treatment-sec><tp:treatment-sec sec-type="Immatures and females" id="SECID0ECJAK"><title>Immatures and females.</title><p>Unknown.</p></tp:treatment-sec><tp:treatment-sec sec-type="distribution" id="SECID0EHJAK"><title>Distribution.</title><p>Mexico: San Luis Postosí and Tamaulipas (Fig. <xref ref-type="fig" rid="F19">19</xref>).</p></tp:treatment-sec><tp:treatment-sec sec-type="material" id="SECID0ERJAK"><title>Additional material examined.</title><p>“MEXICO: Tamps. Mun. / Gómez Farías, Al/ Cimas, 1000 m. 22- / III-1987 P. Kovarik/ R. Jones; UV light” “From the Michael / Ivie Collection” (1) |<named-content xmlns:xlink="http://www.w3.org/1999/xlink" content-type="dwc:institutional_code" xlink:type="simple">CNIN</named-content>.</p></tp:treatment-sec><tp:treatment-sec><!--Section generated to contain objects referenced in tp:taxon-treatment.--><fig id="F19" position="float" orientation="portrait"><object-id xmlns:xlink="http://www.w3.org/1999/xlink" content-type="doi" xlink:type="simple">10.3897/zookeys.1068.70295.figure19</object-id><object-id xmlns:xlink="http://www.w3.org/1999/xlink" content-type="arpha" xlink:type="simple">A2CBFC67-E872-54DB-9DC5-2FA1991B3050</object-id><label>Figure 19.</label><caption><p>Map of southern North America showing specimen localities for <italic><tp:taxon-name><tp:taxon-name-part taxon-name-part-type="genus" reg="Cenophengus">Cenophengus</tp:taxon-name-part></tp:taxon-name></italic> spp. (continued).</p></caption><graphic xmlns:xlink="http://www.w3.org/1999/xlink" xlink:href="zookeys-1068-073-g019.jpg" position="float" orientation="portrait" xlink:type="simple" id="oo_607300.jpg"><uri content-type="original_file" xlink:type="simple">https://binary.pensoft.net/fig/607300</uri></graphic></fig></tp:treatment-sec><ref-list><ref id="B9"><mixed-citation xmlns:xlink="http://www.w3.org/1999/xlink" xlink:type="simple"><person-group><name name-style="western"><surname>Vega-Badillo</surname><given-names>V</given-names></name><name name-style="western"><surname>Zaragoza-Caballero</surname><given-names>S</given-names></name><name name-style="western"><surname>Ríos-Ibarra</surname><given-names>JJ</given-names></name></person-group> (<year>2021a</year>) <article-title>New species of the genus <italic><tp:taxon-name><tp:taxon-name-part taxon-name-part-type="genus">Cenophengus</tp:taxon-name-part></tp:taxon-name></italic> LeConte 1881 (<tp:taxon-name><tp:taxon-name-part taxon-name-part-type="order">Coleoptera</tp:taxon-name-part></tp:taxon-name>; <tp:taxon-name><tp:taxon-name-part taxon-name-part-type="family">Phengodidae</tp:taxon-name-part></tp:taxon-name>) from Mexico and Guatemala.</article-title><source>Zootaxa</source><volume>5023</volume>(<issue>2</issue>): <fpage>223</fpage>–<lpage>238</lpage>. <ext-link xlink:type="simple" ext-link-type="doi" xlink:href="10.11646/zootaxa.5023.2.3">https://doi.org/10.11646/zootaxa.5023.2.3</ext-link></mixed-citation></ref><ref id="B10"><mixed-citation xmlns:xlink="http://www.w3.org/1999/xlink" xlink:type="simple"><person-group><name name-style="western"><surname>Vega-Badillo</surname><given-names>V</given-names></name><name name-style="western"><surname>Zaragoza-Caballero</surname><given-names>S</given-names></name><name name-style="western"><surname>Ochoterena-Booth</surname><given-names>H</given-names></name><name name-style="western"><surname>Morrone</surname><given-names>JJ</given-names></name></person-group> (<year>2021b</year>) <article-title>Phylogenetic analysis and evolutionary morphology of wings in the genus <italic><tp:taxon-name><tp:taxon-name-part taxon-name-part-type="genus">Cenophengus</tp:taxon-name-part></tp:taxon-name></italic> LeConte, 1881 (<tp:taxon-name><tp:taxon-name-part taxon-name-part-type="order">Coleoptera</tp:taxon-name-part></tp:taxon-name>: <tp:taxon-name><tp:taxon-name-part taxon-name-part-type="family">Phengodidae</tp:taxon-name-part></tp:taxon-name>: <tp:taxon-name>Mastinocerinae</tp:taxon-name>) based on morphological characters.</article-title><source>Zoologischer Anzeiger</source><volume>293</volume>: <fpage>168</fpage>–<lpage>181</lpage>. <ext-link xlink:type="simple" ext-link-type="doi" xlink:href="10.1016/j.jcz.2021.06.007">https://doi.org/10.1016/j.jcz.2021.06.007</ext-link></mixed-citation></ref></ref-list></tp:taxon-treatment>
