# Supplementary material for: Revision of the genus Cenophengus LeConte, 1881 (Coleoptera, Phengodidae), with the description of four new species, new geographic records and a new synonymy
Source: Zookeys. 2021 Nov 4;1068:73–148. doi: 10.3897/zookeys.1068.70295 (PMC8585861; doi:10.3897/zookeys.1068.70295)
Supplement: XML Treatment for Cenophengus munizi [file zookeys.1068.70295-treatment19.xml]

<!DOCTYPE tp:taxon-treatment
  PUBLIC "-//TaxonX//DTD Taxonomic Treatment Publishing DTD v0 20100105//EN" "tax-treatment-NSO.dtd">
<tp:taxon-treatment xmlns:tp="http://www.plazi.org/taxpub"><tp:treatment-meta><kwd-group><label>Taxon classification</label><kwd><named-content xmlns:xlink="http://www.w3.org/1999/xlink" content-type="kingdom">Animalia</named-content></kwd><kwd><named-content xmlns:xlink="http://www.w3.org/1999/xlink" content-type="order">Coleoptera</named-content></kwd><kwd><named-content xmlns:xlink="http://www.w3.org/1999/xlink" content-type="family">Phengodidae</named-content></kwd></kwd-group><mixed-citation publication-type="journal"><person-group><name><surname>Vega-Badillo</surname><given-names>Viridiana</given-names></name><name><surname>Morrone</surname><given-names>Juan J.</given-names></name><name><surname>Zaragoza-Caballero</surname><given-names>Santiago</given-names></name></person-group><article-title>Revision of the genus <italic><tp:taxon-name><tp:taxon-name-part taxon-name-part-type="genus" reg="Cenophengus">Cenophengus</tp:taxon-name-part></tp:taxon-name></italic> LeConte, 1881 (<tp:taxon-name><tp:taxon-name-part taxon-name-part-type="order">Coleoptera</tp:taxon-name-part></tp:taxon-name>, <tp:taxon-name><tp:taxon-name-part taxon-name-part-type="family">Phengodidae</tp:taxon-name-part></tp:taxon-name>), with the description of four new species, new geographic records and a new synonymy</article-title><source>Zookeys</source><day>04</day><month>11</month><year>2021</year><volume>1068</volume><fpage>73</fpage><lpage>148</lpage><pub-id pub-id-type="doi">10.3897/zookeys.1068.70295</pub-id></mixed-citation></tp:treatment-meta><tp:nomenclature><tp:taxon-name>
            <object-id xmlns:xlink="http://www.w3.org/1999/xlink" content-type="arpha" xlink:type="simple">8E5FEE59-5A01-5102-AA0A-89DA552C1AB1</object-id>
            <tp:taxon-name-part taxon-name-part-type="genus" reg="Cenophengus">Cenophengus</tp:taxon-name-part>
            <tp:taxon-name-part taxon-name-part-type="species" reg="munizi">munizi</tp:taxon-name-part>
          </tp:taxon-name><tp:taxon-authority>Zaragoza-Caballero, 2008</tp:taxon-authority><xref ref-type="fig" rid="F21">Fig. 21A–H</xref><tp:nomenclature-citation-list><tp:nomenclature-citation><tp:taxon-name>
                <tp:taxon-name-part taxon-name-part-type="genus" reg="Cenophengus">Cenophengus</tp:taxon-name-part>
                <tp:taxon-name-part taxon-name-part-type="species" reg="munizi">munizi</tp:taxon-name-part>
              </tp:taxon-name><comment>Zaragoza-Caballero, 2008: 155.</comment></tp:nomenclature-citation></tp:nomenclature-citation-list></tp:nomenclature><tp:treatment-sec sec-type="type locality" id="SECID0ERLAK"><title>Type locality.</title><p>Hidalgo, Mexico.</p></tp:treatment-sec><tp:treatment-sec sec-type="type material" id="SECID0EWLAK"><title>Type material examined.</title><p><bold><italic>Holotype</italic></bold> ♂: “MEXICO: Hidalgo, Tlanchinol, La/ Cabaña. Bosque Mesófilo de montaña/ 1478 m. N 21° 01.3343', W 98° 38.600' / Trampa de intercepción de vuelo 1. /13-20 -mayo- 2006. C. Ortiz y M.C. / Pedraza.”</p></tp:treatment-sec><tp:treatment-sec sec-type="remarks" id="SECID0EBMAK"><title>Remarks.</title><p><italic><tp:taxon-name><tp:taxon-name-part taxon-name-part-type="genus" reg="Cenophengus">Cenophengus</tp:taxon-name-part><tp:taxon-name-part taxon-name-part-type="species" reg="munizi">munizi</tp:taxon-name-part></tp:taxon-name></italic> is in a clade with <italic><tp:taxon-name><tp:taxon-name-part taxon-name-part-type="genus" reg="Cenophengus">C.</tp:taxon-name-part><tp:taxon-name-part taxon-name-part-type="species" reg="mumui">mumui</tp:taxon-name-part></tp:taxon-name></italic> and <italic><tp:taxon-name><tp:taxon-name-part taxon-name-part-type="genus" reg="Cenophengus">C.</tp:taxon-name-part><tp:taxon-name-part taxon-name-part-type="species" reg="huatulcoensis">huatulcoensis</tp:taxon-name-part></tp:taxon-name></italic> (<xref ref-type="bibr" rid="B10">Vega-Badillo et al. 2021b</xref>), but can be distinguished from <italic><tp:taxon-name><tp:taxon-name-part taxon-name-part-type="genus" reg="Cenophengus">C.</tp:taxon-name-part><tp:taxon-name-part taxon-name-part-type="species" reg="mumui">mumui</tp:taxon-name-part></tp:taxon-name></italic> by the shape and colour of the head and interantennal distance. <italic><tp:taxon-name><tp:taxon-name-part taxon-name-part-type="genus" reg="Cenophengus">Cenophengus</tp:taxon-name-part><tp:taxon-name-part taxon-name-part-type="species" reg="munizi">munizi</tp:taxon-name-part></tp:taxon-name></italic> exhibits a rectangular-shaped head, which is yellow-brown coloured like the rest of the body, whereas in <italic><tp:taxon-name><tp:taxon-name-part taxon-name-part-type="genus" reg="Cenophengus">C.</tp:taxon-name-part><tp:taxon-name-part taxon-name-part-type="species" reg="mumui">mumui</tp:taxon-name-part></tp:taxon-name></italic>, it is square and brown. In <italic><tp:taxon-name><tp:taxon-name-part taxon-name-part-type="genus" reg="Cenophengus">C.</tp:taxon-name-part><tp:taxon-name-part taxon-name-part-type="species" reg="munizi">munizi</tp:taxon-name-part></tp:taxon-name></italic>, the interantennal distance is equal to the length of antennomere 1, whereas in <italic><tp:taxon-name><tp:taxon-name-part taxon-name-part-type="genus" reg="Cenophengus">C.</tp:taxon-name-part><tp:taxon-name-part taxon-name-part-type="species" reg="mumui">mumui</tp:taxon-name-part></tp:taxon-name></italic>, it is less than the length of antennomere 1. Additionally, in <italic><tp:taxon-name><tp:taxon-name-part taxon-name-part-type="genus" reg="Cenophengus">C.</tp:taxon-name-part><tp:taxon-name-part taxon-name-part-type="species" reg="munizi">munizi</tp:taxon-name-part></tp:taxon-name></italic>, the antennal rami are twice as long as the respective antennomere, whereas in <italic><tp:taxon-name><tp:taxon-name-part taxon-name-part-type="genus" reg="Cenophengus">C.</tp:taxon-name-part><tp:taxon-name-part taxon-name-part-type="species" reg="mumui">mumui</tp:taxon-name-part></tp:taxon-name></italic>, they are 1.5 times as long as the respective antennomere. Finally, <italic><tp:taxon-name><tp:taxon-name-part taxon-name-part-type="genus" reg="Cenophengus">C.</tp:taxon-name-part><tp:taxon-name-part taxon-name-part-type="species" reg="munizi">munizi</tp:taxon-name-part></tp:taxon-name></italic> can be distinguished from <italic><tp:taxon-name><tp:taxon-name-part taxon-name-part-type="genus" reg="Cenophengus">C.</tp:taxon-name-part><tp:taxon-name-part taxon-name-part-type="species" reg="huatulcoensis">huatulcoensis</tp:taxon-name-part></tp:taxon-name></italic> by the interocular distance. The interocular distance is 2 times eye width in <italic><tp:taxon-name><tp:taxon-name-part taxon-name-part-type="genus" reg="Cenophengus">C.</tp:taxon-name-part><tp:taxon-name-part taxon-name-part-type="species" reg="mumui">mumui</tp:taxon-name-part></tp:taxon-name></italic>, in <italic><tp:taxon-name><tp:taxon-name-part taxon-name-part-type="genus" reg="Cenophengus">C.</tp:taxon-name-part><tp:taxon-name-part taxon-name-part-type="species" reg="huatulcoensis">huatulcoensis</tp:taxon-name-part></tp:taxon-name></italic>, it is 3 times eye width.</p></tp:treatment-sec><tp:treatment-sec sec-type="diagnosis" id="SECID0EFRAK"><title>Diagnosis.</title><p>Integument smooth, head almost as wide as the pronotum, antennae long, more than twice the length of pronotum, antennal rami twice as long as respective antennomere, each elytron 6 times as long as wide; aedeagus one with spine at the inner apex of paramere.</p></tp:treatment-sec><tp:treatment-sec sec-type="redescription" id="SECID0EKRAK"><title>Redescription.</title><p><bold>Male.</bold> Body length 4.8–6.2 mm; maximum body width 0.58–0.65 mm (pronotum). Body yellow, elytra yellow with whitish apical part (Fig. <xref ref-type="fig" rid="F21">21A, B</xref>). <bold><italic>Head</italic>.</bold> Wider (0.63–0.65 mm) (0.637 ± 0.009 mm, n = 4) than long (0.42–0.45 mm) (0.435 ± 0.017 mm, n = 4) (Fig. <xref ref-type="fig" rid="F21">21C</xref>), at eye level, almost as wide as the pronotum, integument smooth, punctures twice as long as eye facets and separated by approximately 0.5 punctured diameters, each puncture bearing a yellow-brown seta; interantennal distance (0.11–0.12 mm) (0.115 ± 0.005 mm, n = 4) equal to the length of antennomere 1 (0.12–0.15 mm) (0.13 ± 0.017 mm, n = 4); eyes 1/2 as long as head in lateral view, longer (0.20–0.22 mm) (0.21 ± 0.011 mm, n = 4) than wide (0.14–0.15 mm) (0.145 ± 0.005 mm, n = 4); interocular distance (0.33–0.36 mm) (0.345 ± 0.017 mm, n = 4) twice as long as eye width; antennae long (2.13–2.21 mm) (2.15 ± 0.039 mm, n = 4), more than twice the length of pronotum; antennomere 1 (0.12–0.15 mm) (0.13 ± 0.017 mm, n = 4) as long as the next two combined, antennomere 3 cup-shaped, the 4 (0.15–0.17 mm) (0.157 ± 0.009 mm, n = 4) shorter than the following antennomeres; 5 to 11 about equal in length (0.22–0.30 mm) (0.30 ± 0.458 mm, n = 4), 12 (terminal) (0.30) (0.30 ± 0 mm, n = 4), antennal rami lanceolate in lateral view, twice as long as the respective antennomere; terminal maxillary palpomere robust, securiform (0.19–0.20 mm) (0.195 ± 0.005 mm, n = 4), shorter than the preceding three combined; terminal labial palpomere spindle-shaped (0.05–0.06 mm) (0.055 mm ± 0.005 mm, n = 4), 5 times as long as preceding one (0.01 mm) (0.01 ± 0 mm, n = 4). <bold><italic>Thorax</italic>.</bold> Pronotum as long (0.62–0.70 mm) (0.65 ± 0.052 mm, n = 4) as wide (0.58–0.65 mm) (0.62 ± 0.035 mm, n = 4) (Fig. <xref ref-type="fig" rid="F21">21D</xref>); integument smooth, punctures twice as long as eye facets and separated by approximately 2 punctured diameters, with a yellow-brown seta in each puncture; disc convex, weakly elevated dorsally forming a small depression in the basal part of each side, posterior margin curved with middle notch, sides convex, anterior and posterior angles rounded; mesosternal suture incomplete; scutellum with posterior margin rounded; each elytron 6 times as long (1.80–2.16 mm) (1.98 ± 0.207 mm, n = 4) as wide (0.36–0.40 mm) (0.38 ± 0.023 mm, n = 4), convex, without longitudinal costae, elytral apex right angled; hind wings with posterior radial vein (RP) length 10 times less than the length of MP1+2, radial cell closed and slightly defined, r3 and r4 veins absent, those of the anterior anal and posterior anal sectors, absent (Fig. <xref ref-type="fig" rid="F21">21E</xref>). Legs: tarsomeres 1 and 2 of pro-, meso- and metathoracic legs with a similar length. <bold><italic>Abdomen</italic>.</bold> Integument shiny, punctured, with long dense setae, sternite 7 with margin sinuate, sternite 8 with margin notched; aedeagus one with spine at the inner apex of paramere (Fig. <xref ref-type="fig" rid="F21">21F–H</xref>).</p><fig id="F21" position="float" orientation="portrait"><object-id xmlns:xlink="http://www.w3.org/1999/xlink" content-type="doi" xlink:type="simple">10.3897/zookeys.1068.70295.figure21</object-id><object-id xmlns:xlink="http://www.w3.org/1999/xlink" content-type="arpha" xlink:type="simple">6E4911B1-E557-5B34-9EC1-4FACE40BEA7C</object-id><label>Figure 21.</label><caption><p><italic><tp:taxon-name><tp:taxon-name-part taxon-name-part-type="genus" reg="Cenophengus">Cenophengus</tp:taxon-name-part><tp:taxon-name-part taxon-name-part-type="species" reg="munizi">munizi</tp:taxon-name-part></tp:taxon-name></italic> Zaragoza-Caballero, 2008, male. Habitus: <bold>A</bold> dorsal <bold>B</bold> ventral <bold>C</bold> head dorsal <bold>D</bold> pronotum dorsal <bold>E</bold> hind wing. Wing venation: CR = Radial Cell; RP = Posterior Radial vein; MP1+2 = Posterior Median vein; CuA = Cubital vein; AP = Posterior Anal vein. Aedeagus: <bold>F</bold> dorsal view <bold>G</bold> lateral view <bold>H</bold> ventral view.</p></caption><graphic xmlns:xlink="http://www.w3.org/1999/xlink" xlink:href="zookeys-1068-073-g021.jpg" position="float" orientation="portrait" xlink:type="simple" id="oo_607302.jpg"><uri content-type="original_file" xlink:type="simple">https://binary.pensoft.net/fig/607302</uri></graphic></fig></tp:treatment-sec><tp:treatment-sec sec-type="Immatures and females" id="SECID0E1TAK"><title>Immatures and females.</title><p>Unknown.</p></tp:treatment-sec><tp:treatment-sec sec-type="distribution" id="SECID0E6TAK"><title>Distribution.</title><p>Mexico: Hidalgo (Fig. <xref ref-type="fig" rid="F19">19</xref>).</p></tp:treatment-sec><tp:treatment-sec sec-type="material" id="SECID0EJUAK"><title>Additional material examined.</title><p>“MEXICO: Hidalgo, Cuautepec /Tezoncualpan “El Caminero” / Bosque de encino. / 19° 56' 53.8" N; 98° 16' 27.9" W. /Trampa intercepción de vuelo, / 22 a 29- VIII-2009, M. Torres col.” (1) | <named-content xmlns:xlink="http://www.w3.org/1999/xlink" content-type="dwc:institutional_code" xlink:type="simple">CNIN</named-content>; “MEXICO, Hidalgo, La Misión, Lomas / del Pericón, Bosque Mesofilo de mon- /taña perturbado. 1377 m. N 21° 06' 46.0"/ W 99° 06' 15.6". Trampa de intercepción / de vuelo. Del 8 al 16-III-2008/ J. Márquez y J. Asiain cols.” (1) | <named-content xmlns:xlink="http://www.w3.org/1999/xlink" content-type="dwc:institutional_code" xlink:type="simple">CNIN</named-content>; “MEXICO, Hidalgo, La Misión, Lomas/ del Pericón, Bosque Mesofilo de mon- /taña perturbado. 1377 m. N 21° 06' 46.0" /W 99° 06' 15.6". NTP-80 (Calamar). Del 8 / al 16-III-2008. J. Márquez y J. Asiain cols.” (1) | <named-content xmlns:xlink="http://www.w3.org/1999/xlink" content-type="dwc:institutional_code" xlink:type="simple">CNIN</named-content>. “MEXICO: Hidalgo, Tlanchinol/ J. Márquez y J. Asiain cols.” (2) | CC-UAEH.</p></tp:treatment-sec><tp:treatment-sec><!--Section generated to contain objects referenced in tp:taxon-treatment.--><fig id="F19" position="float" orientation="portrait"><object-id xmlns:xlink="http://www.w3.org/1999/xlink" content-type="doi" xlink:type="simple">10.3897/zookeys.1068.70295.figure19</object-id><object-id xmlns:xlink="http://www.w3.org/1999/xlink" content-type="arpha" xlink:type="simple">A2CBFC67-E872-54DB-9DC5-2FA1991B3050</object-id><label>Figure 19.</label><caption><p>Map of southern North America showing specimen localities for <italic><tp:taxon-name><tp:taxon-name-part taxon-name-part-type="genus" reg="Cenophengus">Cenophengus</tp:taxon-name-part></tp:taxon-name></italic> spp. (continued).</p></caption><graphic xmlns:xlink="http://www.w3.org/1999/xlink" xlink:href="zookeys-1068-073-g019.jpg" position="float" orientation="portrait" xlink:type="simple" id="oo_607300.jpg"><uri content-type="original_file" xlink:type="simple">https://binary.pensoft.net/fig/607300</uri></graphic></fig></tp:treatment-sec><ref-list><ref id="B10"><mixed-citation xmlns:xlink="http://www.w3.org/1999/xlink" xlink:type="simple"><person-group><name name-style="western"><surname>Vega-Badillo</surname><given-names>V</given-names></name><name name-style="western"><surname>Zaragoza-Caballero</surname><given-names>S</given-names></name><name name-style="western"><surname>Ochoterena-Booth</surname><given-names>H</given-names></name><name name-style="western"><surname>Morrone</surname><given-names>JJ</given-names></name></person-group> (<year>2021b</year>) <article-title>Phylogenetic analysis and evolutionary morphology of wings in the genus <italic><tp:taxon-name><tp:taxon-name-part taxon-name-part-type="genus">Cenophengus</tp:taxon-name-part></tp:taxon-name></italic> LeConte, 1881 (<tp:taxon-name><tp:taxon-name-part taxon-name-part-type="order">Coleoptera</tp:taxon-name-part></tp:taxon-name>: <tp:taxon-name><tp:taxon-name-part taxon-name-part-type="family">Phengodidae</tp:taxon-name-part></tp:taxon-name>: <tp:taxon-name>Mastinocerinae</tp:taxon-name>) based on morphological characters.</article-title><source>Zoologischer Anzeiger</source><volume>293</volume>: <fpage>168</fpage>–<lpage>181</lpage>. <ext-link xlink:type="simple" ext-link-type="doi" xlink:href="10.1016/j.jcz.2021.06.007">https://doi.org/10.1016/j.jcz.2021.06.007</ext-link></mixed-citation></ref></ref-list></tp:taxon-treatment>
