# Supplementary material for: Revision of the genus Cenophengus LeConte, 1881 (Coleoptera, Phengodidae), with the description of four new species, new geographic records and a new synonymy
Source: Zookeys. 2021 Nov 4;1068:73–148. doi: 10.3897/zookeys.1068.70295 (PMC8585861; doi:10.3897/zookeys.1068.70295)
Supplement: XML Treatment for Cenophengus niger [file zookeys.1068.70295-treatment20.xml]

<!DOCTYPE tp:taxon-treatment
  PUBLIC "-//TaxonX//DTD Taxonomic Treatment Publishing DTD v0 20100105//EN" "tax-treatment-NSO.dtd">
<tp:taxon-treatment xmlns:tp="http://www.plazi.org/taxpub"><tp:treatment-meta><kwd-group><label>Taxon classification</label><kwd><named-content xmlns:xlink="http://www.w3.org/1999/xlink" content-type="kingdom">Animalia</named-content></kwd><kwd><named-content xmlns:xlink="http://www.w3.org/1999/xlink" content-type="order">Coleoptera</named-content></kwd><kwd><named-content xmlns:xlink="http://www.w3.org/1999/xlink" content-type="family">Phengodidae</named-content></kwd></kwd-group><mixed-citation publication-type="journal"><person-group><name><surname>Vega-Badillo</surname><given-names>Viridiana</given-names></name><name><surname>Morrone</surname><given-names>Juan J.</given-names></name><name><surname>Zaragoza-Caballero</surname><given-names>Santiago</given-names></name></person-group><article-title>Revision of the genus <italic><tp:taxon-name><tp:taxon-name-part taxon-name-part-type="genus" reg="Cenophengus">Cenophengus</tp:taxon-name-part></tp:taxon-name></italic> LeConte, 1881 (<tp:taxon-name><tp:taxon-name-part taxon-name-part-type="order">Coleoptera</tp:taxon-name-part></tp:taxon-name>, <tp:taxon-name><tp:taxon-name-part taxon-name-part-type="family">Phengodidae</tp:taxon-name-part></tp:taxon-name>), with the description of four new species, new geographic records and a new synonymy</article-title><source>Zookeys</source><day>04</day><month>11</month><year>2021</year><volume>1068</volume><fpage>73</fpage><lpage>148</lpage><pub-id pub-id-type="doi">10.3897/zookeys.1068.70295</pub-id></mixed-citation></tp:treatment-meta><tp:nomenclature><tp:taxon-name>
            <object-id xmlns:xlink="http://www.w3.org/1999/xlink" content-type="arpha" xlink:type="simple">16CFB7AD-0190-54B7-9F70-206AB5941961</object-id>
            <tp:taxon-name-part taxon-name-part-type="genus" reg="Cenophengus">Cenophengus</tp:taxon-name-part>
            <tp:taxon-name-part taxon-name-part-type="species" reg="niger">niger</tp:taxon-name-part>
          </tp:taxon-name><tp:taxon-authority>Wittmer, 1986</tp:taxon-authority><xref ref-type="fig" rid="F22">Fig. 22A–H</xref><tp:nomenclature-citation-list><tp:nomenclature-citation><tp:taxon-name>
                <tp:taxon-name-part taxon-name-part-type="genus" reg="Cenophengus">Cenophengus</tp:taxon-name-part>
                <tp:taxon-name-part taxon-name-part-type="species" reg="niger">niger</tp:taxon-name-part>
              </tp:taxon-name><comment>Wittmer, 1986: 160.</comment></tp:nomenclature-citation></tp:nomenclature-citation-list></tp:nomenclature><tp:treatment-sec sec-type="type locality" id="SECID0ETWAK"><title>Type locality.</title><p>Monteverde, Costa Rica.</p></tp:treatment-sec><tp:treatment-sec sec-type="type material" id="SECID0EYWAK"><title>Type material examined.</title><p><bold><italic>Holotype</italic></bold> ♂: “COSTA RICA: Punt. / Monteverde. 1400 m/ 23 May 1979/ H &amp; A Howden” “<italic><tp:taxon-name><tp:taxon-name-part taxon-name-part-type="genus" reg="Cenophengus">Cenophengus</tp:taxon-name-part></tp:taxon-name>/ <tp:taxon-name><tp:taxon-name-part taxon-name-part-type="genus" reg="Cenophengus"/><tp:taxon-name-part taxon-name-part-type="species" reg="niger">niger</tp:taxon-name-part></tp:taxon-name></italic> Wittmer” “<tp:taxon-name><tp:taxon-name-part taxon-name-part-type="family">PHENGODIDAE</tp:taxon-name-part></tp:taxon-name>/ PHENG00000347” | <named-content xmlns:xlink="http://www.w3.org/1999/xlink" content-type="dwc:institutional_code" xlink:type="simple">NHMB</named-content>.</p></tp:treatment-sec><tp:treatment-sec sec-type="remarks" id="SECID0E4XAK"><title>Remarks.</title><p><italic><tp:taxon-name><tp:taxon-name-part taxon-name-part-type="genus" reg="Cenophengus">Cenophengus</tp:taxon-name-part><tp:taxon-name-part taxon-name-part-type="species" reg="niger">niger</tp:taxon-name-part></tp:taxon-name></italic> is morphologically similar to <italic><tp:taxon-name><tp:taxon-name-part taxon-name-part-type="genus" reg="Cenophengus">C.</tp:taxon-name-part><tp:taxon-name-part taxon-name-part-type="species" reg="howdeni">howdeni</tp:taxon-name-part></tp:taxon-name></italic>, but can be distinguished by the length of antennomere 1 and the diameters of the punctures. In <italic><tp:taxon-name><tp:taxon-name-part taxon-name-part-type="genus" reg="Cenophengus">C.</tp:taxon-name-part><tp:taxon-name-part taxon-name-part-type="species" reg="niger">niger</tp:taxon-name-part></tp:taxon-name></italic>, antennomere 1 is equal to the length of antennomeres 2 and 3 combined, whereas in <italic><tp:taxon-name><tp:taxon-name-part taxon-name-part-type="genus" reg="Cenophengus">C.</tp:taxon-name-part><tp:taxon-name-part taxon-name-part-type="species" reg="howdeni">howdeni</tp:taxon-name-part></tp:taxon-name></italic>, it is shorter than antennomeres 2 and 3 combined. In <italic><tp:taxon-name><tp:taxon-name-part taxon-name-part-type="genus" reg="Cenophengus">C.</tp:taxon-name-part><tp:taxon-name-part taxon-name-part-type="species" reg="niger">niger</tp:taxon-name-part></tp:taxon-name></italic>, the punctures are twice as long as eye facets and separated by approximately 0.2 punctured diameters, whereas in <italic><tp:taxon-name><tp:taxon-name-part taxon-name-part-type="genus" reg="Cenophengus">C.</tp:taxon-name-part><tp:taxon-name-part taxon-name-part-type="species" reg="howdeni">howdeni</tp:taxon-name-part></tp:taxon-name></italic>, they are as long as eye facets and separated by approximately 1 punctured diameter.</p></tp:treatment-sec><tp:treatment-sec sec-type="diagnosis" id="SECID0EF1AK"><title>Diagnosis.</title><p>Integument chagreened, head less wide than pronotum, antennae less than twice the length of the pronotum, antennal rami twice as long as the respective antennomere and each elytron 3.5 times as long as wide; aedeagus with three teeth at the inner apex of paramere.</p></tp:treatment-sec><tp:treatment-sec sec-type="redescription" id="SECID0EK1AK"><title>Redescription.</title><p><bold>Male.</bold> Body length 6.0–6.3 mm, maximum body width 0.80–0.85 mm (pronotum). Body dark brown, only mouthparts, three first antennomeres, two last abdominal segments, all legs with trochanter and coxae yellowish (Fig. <xref ref-type="fig" rid="F22">22A, B</xref>). <bold><italic>Head</italic>.</bold> Wider (0.80–0.83 mm) (0.81 ± 0.0.17 mm, n = 3) than long (0.55–0.60 mm) (0.56 ± 0.028 mm, n = 3) (Fig. <xref ref-type="fig" rid="F22">22C</xref>), at eye level, less wide than the pronotum, integument chagreened, punctures twice as long as eye facets and separated by approximately 0.2 punctured diameters, each puncture bearing a yellow-brown seta; interantennal distance (0.08–0.10 mm) (0.089 ± 0.11 mm, n = 3) less than the length of antennomere 1 (0.14–0.15 mm) (0.146 ± 0.005 mm, n = 3); eyes 1/2 as long as head in lateral view , longer (0.26–0.28 mm) (0.266 ± 0.011 mm, n = 3) than wide (0.12–0.14 mm) (0.126 ± 0.011 mm, n = 3); interocular distance (0.40–0.42 mm) (0.403 ± 0.011 mm, n = 3) 3 times eye width; antennae short (2.2–2.3 mm) (2.26 ± 0.057 mm, n = 3) less than twice the length of the pronotum; antennomere 1 (0.14–0.15 mm) (0.146 ± 0.005 mm, n = 3) equal to the length of the next two combined, antennomere 3 cup-shaped, 4 (0.13–0.14 mm) (0.136 ± 0.005 mm, n = 3) shorter than following antennomeres, 5 to 11 about equal in length (0.15–0.16) (0.156 ± 0.005, n = 3), 12 (terminal) (0.20–0.21 mm) (0.206 ± 0.005 mm, n = 3), antennal rami lanceolate in lateral view, twice as long as the respective antennomere; terminal maxillary palpomere robust, securiform (0.25–0.27 mm) (0.263 ± 0.011 mm, n = 3), as long as the preceding three combined; terminal labial palpomere spindle-shaped (0.05–0.06 mm) (0.056 ± 0.005 mm, n = 3), 3 times as long as preceding one (0.02 mm) (0.02 ± 0 mm, n = 3). <bold><italic>Thorax</italic>.</bold> Pronotum longer (0.95–0.98 mm) (0.966 ± 0.015 mm, n = 3) than wide (0.80–0.85 mm) (0.833 ± 0.0.11 mm, n = 3) (Fig. <xref ref-type="fig" rid="F22">22D</xref>); integument chagreened, punctures twice as long as eye facets and separated by approximately 0.2 punctured diameters, with a yellow-brown seta in each puncture; disc convex, weakly elevated dorsally forming a small depression in the basal part of each side, posterior margin curved, sides almost straight, anterior angles rounded and posterior angles acute; mesosternal suture complete; scutellum with posterior margin rounded; each elytron 3.5 times as long (1.62–1.74 mm) (1.68 ± 0.061 mm, n = 3) as wide (0.46–0.48 mm) (0.473 ± 0.011 mm, n = 3), convex, without longitudinal costae, elytral apex rounded; hind wings with posterior radial vein (RP) length 6.5 times less than the length of MP1+2, radial cell closed, r3 vein absent, r4 vein developed (reaching the radial cell), those of the anterior anal and posterior anal sectors, evident (Fig. <xref ref-type="fig" rid="F22">22E</xref>). Legs: tarsomere 1 of pro-, meso- and metathoracic legs is longer than 2. <bold><italic>Abdomen</italic>.</bold> Integument shiny, punctured, with long dense setae, sternite 7 with margin sinuate, sternite 8 with margin notched; aedeagus with three teeth at the inner apex of paramere (Fig. <xref ref-type="fig" rid="F22">22F–H</xref>).</p><fig id="F22" position="float" orientation="portrait"><object-id xmlns:xlink="http://www.w3.org/1999/xlink" content-type="doi" xlink:type="simple">10.3897/zookeys.1068.70295.figure22</object-id><object-id xmlns:xlink="http://www.w3.org/1999/xlink" content-type="arpha" xlink:type="simple">CD9F3628-9324-5604-A87C-3B00F84DAAE3</object-id><label>Figure 22.</label><caption><p><italic><tp:taxon-name><tp:taxon-name-part taxon-name-part-type="genus" reg="Cenophengus">Cenophengus</tp:taxon-name-part><tp:taxon-name-part taxon-name-part-type="species" reg="niger">niger</tp:taxon-name-part></tp:taxon-name></italic> Wittmer, 1986, male. Habitus: <bold>A</bold> dorsal <bold>B</bold> ventral <bold>C</bold> head dorsal <bold>D</bold> pronotum dorsal <bold>E</bold> hind wing. Wing venation: CR = Radial Cell; r4 = radial 4 vein; RP = Posterior Radial vein; MP1+2 = Posterior Median vein; CuA = Cubital vein; AA and AP = Anterior and Posterior Anal veins. Aedeagus: <bold>F</bold> dorsal view <bold>G</bold> lateral view <bold>H</bold> ventral view.</p></caption><graphic xmlns:xlink="http://www.w3.org/1999/xlink" xlink:href="zookeys-1068-073-g022.jpg" position="float" orientation="portrait" xlink:type="simple" id="oo_607303.jpg"><uri content-type="original_file" xlink:type="simple">https://binary.pensoft.net/fig/607303</uri></graphic></fig></tp:treatment-sec><tp:treatment-sec sec-type="Female and immatures" id="SECID0E13AK"><title>Female and immatures.</title><p>Unknown.</p></tp:treatment-sec><tp:treatment-sec sec-type="distribution" id="SECID0E63AK"><title>Distribution.</title><p>Costa Rica: Monteverde, Heredia and Puntarenas (Fig. <xref ref-type="fig" rid="F19">19</xref>).</p></tp:treatment-sec><tp:treatment-sec sec-type="material" id="SECID0EJ4AK"><title>Additional material examined.</title><p>“COSTA RICA: Heredia/ La Selva, 75 m / <named-content xmlns:xlink="http://www.w3.org/1999/xlink" content-type="dwc:verbatimCoordinates" xlink:type="simple"><named-content content-type="geo-json" specific-use="{&#34;type&#34;:&#34;Point&#34;,&#34;coordinates&#34;:[-84.016667,10.433333]}" id="NCID0ES4AK" xlink:type="simple">10°26'N, 84°01'W</named-content></named-content> /Sept 1992 / P. Hansen, Malaise” “From the Michael/ Ivie Collection” (2) | MTEC; “COSTA RICA: Puntarenas/ 3 km SW Rincón /<named-content xmlns:xlink="http://www.w3.org/1999/xlink" content-type="dwc:verbatimCoordinates" xlink:type="simple"><named-content content-type="geo-json" specific-use="{&#34;type&#34;:&#34;Point&#34;,&#34;coordinates&#34;:[-83.483000,8.683000]}" id="NCID0E14AK" xlink:type="simple">8.683°N, 83.483°W</named-content></named-content> July 1991. 10 m /P. Hanson. Malaise” “From the Michael/ Ivie Collection” (1) | MTEC.</p></tp:treatment-sec><tp:treatment-sec><!--Section generated to contain objects referenced in tp:taxon-treatment.--><fig id="F19" position="float" orientation="portrait"><object-id xmlns:xlink="http://www.w3.org/1999/xlink" content-type="doi" xlink:type="simple">10.3897/zookeys.1068.70295.figure19</object-id><object-id xmlns:xlink="http://www.w3.org/1999/xlink" content-type="arpha" xlink:type="simple">A2CBFC67-E872-54DB-9DC5-2FA1991B3050</object-id><label>Figure 19.</label><caption><p>Map of southern North America showing specimen localities for <italic><tp:taxon-name><tp:taxon-name-part taxon-name-part-type="genus" reg="Cenophengus">Cenophengus</tp:taxon-name-part></tp:taxon-name></italic> spp. (continued).</p></caption><graphic xmlns:xlink="http://www.w3.org/1999/xlink" xlink:href="zookeys-1068-073-g019.jpg" position="float" orientation="portrait" xlink:type="simple" id="oo_607300.jpg"><uri content-type="original_file" xlink:type="simple">https://binary.pensoft.net/fig/607300</uri></graphic></fig></tp:treatment-sec></tp:taxon-treatment>
