# Supplementary material for: Revision of the genus Cenophengus LeConte, 1881 (Coleoptera, Phengodidae), with the description of four new species, new geographic records and a new synonymy
Source: Zookeys. 2021 Nov 4;1068:73–148. doi: 10.3897/zookeys.1068.70295 (PMC8585861; doi:10.3897/zookeys.1068.70295)
Supplement: XML Treatment for Cenophengus pallidus [file zookeys.1068.70295-treatment21.xml]

<!DOCTYPE tp:taxon-treatment
  PUBLIC "-//TaxonX//DTD Taxonomic Treatment Publishing DTD v0 20100105//EN" "tax-treatment-NSO.dtd">
<tp:taxon-treatment xmlns:tp="http://www.plazi.org/taxpub"><tp:treatment-meta><kwd-group><label>Taxon classification</label><kwd><named-content xmlns:xlink="http://www.w3.org/1999/xlink" content-type="kingdom">Animalia</named-content></kwd><kwd><named-content xmlns:xlink="http://www.w3.org/1999/xlink" content-type="order">Coleoptera</named-content></kwd><kwd><named-content xmlns:xlink="http://www.w3.org/1999/xlink" content-type="family">Phengodidae</named-content></kwd></kwd-group><mixed-citation publication-type="journal"><person-group><name><surname>Vega-Badillo</surname><given-names>Viridiana</given-names></name><name><surname>Morrone</surname><given-names>Juan J.</given-names></name><name><surname>Zaragoza-Caballero</surname><given-names>Santiago</given-names></name></person-group><article-title>Revision of the genus <italic><tp:taxon-name><tp:taxon-name-part taxon-name-part-type="genus" reg="Cenophengus">Cenophengus</tp:taxon-name-part></tp:taxon-name></italic> LeConte, 1881 (<tp:taxon-name><tp:taxon-name-part taxon-name-part-type="order">Coleoptera</tp:taxon-name-part></tp:taxon-name>, <tp:taxon-name><tp:taxon-name-part taxon-name-part-type="family">Phengodidae</tp:taxon-name-part></tp:taxon-name>), with the description of four new species, new geographic records and a new synonymy</article-title><source>Zookeys</source><day>04</day><month>11</month><year>2021</year><volume>1068</volume><fpage>73</fpage><lpage>148</lpage><pub-id pub-id-type="doi">10.3897/zookeys.1068.70295</pub-id></mixed-citation></tp:treatment-meta><tp:nomenclature><tp:taxon-name>
            <object-id xmlns:xlink="http://www.w3.org/1999/xlink" content-type="arpha" xlink:type="simple">158262C7-1779-57D0-A3D5-2BF8CEFFD4DA</object-id>
            <tp:taxon-name-part taxon-name-part-type="genus" reg="Cenophengus">Cenophengus</tp:taxon-name-part>
            <tp:taxon-name-part taxon-name-part-type="species" reg="pallidus">pallidus</tp:taxon-name-part>
          </tp:taxon-name><tp:taxon-authority>Schaeffer, 1904</tp:taxon-authority><xref ref-type="fig" rid="F23">Fig. 23A–H</xref><tp:nomenclature-citation-list><tp:nomenclature-citation><tp:taxon-name>
                <tp:taxon-name-part taxon-name-part-type="genus" reg="Cenophengus">Cenophengus</tp:taxon-name-part>
                <tp:taxon-name-part taxon-name-part-type="species" reg="pallidus">pallidus</tp:taxon-name-part>
              </tp:taxon-name><comment>Schaeffer, 1904: 213.</comment></tp:nomenclature-citation></tp:nomenclature-citation-list></tp:nomenclature><tp:treatment-sec sec-type="type locality" id="SECID0EU6AK"><title>Type locality.</title><p>Texas, USA.</p></tp:treatment-sec><tp:treatment-sec sec-type="type material" id="SECID0EZ6AK"><title>Type material.</title><p><bold><italic>Holotype</italic></bold> ♂: USA “Texas. Brownsvell, 21.V. 1904, H.S. Barber col.” | BMNH.</p></tp:treatment-sec><tp:treatment-sec sec-type="remarks" id="SECID0EEABK"><title>Remarks.</title><p><italic><tp:taxon-name><tp:taxon-name-part taxon-name-part-type="genus" reg="Cenophengus">Cenophengus</tp:taxon-name-part><tp:taxon-name-part taxon-name-part-type="species" reg="pallidus">pallidus</tp:taxon-name-part></tp:taxon-name></italic> is sister to <italic><tp:taxon-name><tp:taxon-name-part taxon-name-part-type="genus" reg="Cenophengus">C.</tp:taxon-name-part><tp:taxon-name-part taxon-name-part-type="species" reg="sonoraensis">sonoraensis</tp:taxon-name-part></tp:taxon-name></italic> (<xref ref-type="bibr" rid="B10">Vega-Badillo et al. 2021b</xref>), but can be distinguished by the colour of the body and the interocular distance. In <italic><tp:taxon-name><tp:taxon-name-part taxon-name-part-type="genus" reg="Cenophengus">C.</tp:taxon-name-part><tp:taxon-name-part taxon-name-part-type="species" reg="pallidus">pallidus</tp:taxon-name-part></tp:taxon-name></italic>, body is yellow, whereas in <italic><tp:taxon-name><tp:taxon-name-part taxon-name-part-type="genus" reg="Cenophengus">C.</tp:taxon-name-part><tp:taxon-name-part taxon-name-part-type="species" reg="sonoraensis">sonoraensis</tp:taxon-name-part></tp:taxon-name></italic>, it is pale brown. The interocular distance is 1.5 times eye width in <italic><tp:taxon-name><tp:taxon-name-part taxon-name-part-type="genus" reg="Cenophengus">C.</tp:taxon-name-part><tp:taxon-name-part taxon-name-part-type="species" reg="pallidus">pallidus</tp:taxon-name-part></tp:taxon-name></italic>, in <italic><tp:taxon-name><tp:taxon-name-part taxon-name-part-type="genus" reg="Cenophengus">C.</tp:taxon-name-part><tp:taxon-name-part taxon-name-part-type="species" reg="sonoraensis">sonoraensis</tp:taxon-name-part></tp:taxon-name></italic>, it is twice eye width. Additionally, in <italic><tp:taxon-name><tp:taxon-name-part taxon-name-part-type="genus" reg="Cenophengus">C.</tp:taxon-name-part><tp:taxon-name-part taxon-name-part-type="species" reg="pallidus">pallidus</tp:taxon-name-part></tp:taxon-name></italic>, the pronotal disc has a longitudinal carina, whereas in <italic><tp:taxon-name><tp:taxon-name-part taxon-name-part-type="genus" reg="Cenophengus">C.</tp:taxon-name-part><tp:taxon-name-part taxon-name-part-type="species" reg="sonoraensis">sonoraensis</tp:taxon-name-part></tp:taxon-name></italic>, it is weakly elevated dorsally forming a small depression in the basal part of each side.</p></tp:treatment-sec><tp:treatment-sec sec-type="diagnosis" id="SECID0EGDBK"><title>Diagnosis.</title><p>Integument chagreened, head wider than the pronotum, antennae short, less than twice the length of the pronotum, antennal rami twice as long as the respective antennomere and each elytron 3.5 times as long as wide; aedeagus with three teeth at the inner apex of paramere.</p></tp:treatment-sec><tp:treatment-sec sec-type="redescription" id="SECID0ELDBK"><title>Redescription.</title><p><bold>Male.</bold> Body length 3.84–4.50 mm, maximum body width 0.53–0.76 mm (pronotum). Body yellow (Fig. <xref ref-type="fig" rid="F23">23A, B</xref>). <bold><italic>Head</italic>.</bold>Wider (0.61–0.73) (0.65 ± 0.059, n = 6) than long (0.34–0.42 mm) (0.386 ± 0.037 mm, n = 6) (Fig. <xref ref-type="fig" rid="F23">23C</xref>), at eye level, wider than the pronotum, integument chagreened, punctures 1.5 times as long as eye facets and separated by approximately 1 punctured diameter, each puncture bearing a yellow seta; interantennal distance (0.06–0.08 mm) (0.075 ± 0.0083 mm, n = 6) less than the length of antennomere 1 (0.14–0.16 mm) (0.15 ± 0.006 mm, n = 6); eyes 3/4 as long as head in lateral view, longer (0.30–0.32 mm) (0.31 ± 0.008 mm, n = 6) than wide (0.16–0.19 mm) (0.173 ± 0.013 mm, n = 6); interocular distance (0.27–0.35 mm) (0.30 ± 0.036 mm, n = 6) 1.5 times eye width; antennae short (1.20–1.34 mm) (1.275 ± 0.056 mm, n = 6) less than twice the length of the pronotum; antennomere 1 (0.14–0.16 mm) (0.15 ± 0.006 mm, n = 6) is longer than the next two combined, antennomere 3 cup-shaped, 4 (0.08–0.12 mm) (0.095 ± 0.015 mm, n = 6) shorter than the following antennomeres, 5 to 11 about equal in length (0.10–0.12 mm) (0.11 ± 0.008 mm, n = 6), 12 (terminal) (0.16–0.18 mm) (0.166 ± 0.01 mm, n = 6), antennal rami lanceolate in lateral view, twice as long as the respective antennomere; terminal maxillary palpomere robust, securiform (0.21–0.25 mm) (0.23 ± 0.017 mm, n = 6), as long as the preceding three combined; terminal labial palpomere spindle-shaped (0.09–0.10 mm) (0.095 ± 0.005 mm, n = 6), 3 times as long as preceding one (0.02–0.03) (0.21 ± 0.004, n = 6). <bold><italic>Thorax</italic>.</bold> Pronotum longer (0.69–1.0 mm) (0.83 ± 0.14 mm, n = 6) than wide (0.53–0.76 mm) (0.64 ± 0.102 mm, n = 6) (Fig. <xref ref-type="fig" rid="F23">23D</xref>); integument chagreened, punctures 1.5 times as long as eye facets and separated by approximately 2 punctured diameters, each puncture bearing a yellow seta, disc convex, weakly elevated dorsally forming a small depression in the basal part of each side, posterior margin curved, sides almost straight, anterior angles rounded and posterior angles acute; mesosternal suture incomplete; scutellum with posterior margin rounded; each elytron 3.5 times as long (1.2–1.4 mm) (1.33 ± 0.103 mm, n = 6) as wide (0.30–0.44 mm) (0.38 ± 0.064 mm, n = 6), convex, without longitudinal costae, elytral apex rounded; hind wings with posterior radial vein (RP) length 5.5 times less than the length of MP1+2, radial cell closed, r3 vein absent, r4 vein absent, those of the anterior anal and posterior anal sectors, evident (Fig. <xref ref-type="fig" rid="F23">23E</xref>). Legs: tarsomere 1 of pro-, meso- and metathoracic legs is longer than 2. <bold><italic>Abdomen</italic>.</bold> Integument shiny, punctured, with long dense setae, sternite 7 with margin sinuate, sternite 8 with margin notched; aedeagus with three teeth at the inner apex of paramere (Fig. <xref ref-type="fig" rid="F23">23F–H</xref>).</p><fig id="F23" position="float" orientation="portrait"><object-id xmlns:xlink="http://www.w3.org/1999/xlink" content-type="doi" xlink:type="simple">10.3897/zookeys.1068.70295.figure23</object-id><object-id xmlns:xlink="http://www.w3.org/1999/xlink" content-type="arpha" xlink:type="simple">719D4D16-84A0-58F7-886E-F1CCEBFCD633</object-id><label>Figure 23.</label><caption><p><italic><tp:taxon-name><tp:taxon-name-part taxon-name-part-type="genus" reg="Cenophengus">Cenophengus</tp:taxon-name-part><tp:taxon-name-part taxon-name-part-type="species" reg="pallidus">pallidus</tp:taxon-name-part></tp:taxon-name></italic> Schaeffer, 1904, male. Habitus: <bold>A</bold> dorsal <bold>B</bold> ventral <bold>C</bold> head dorsal <bold>D</bold> pronotum dorsal <bold>E</bold> hind wing. Wing venation: CR = Radial Cell; r3 = radial 3 vein; RP = Posterior Radial vein; MP1+2 = Posterior Median vein; CuA = Cubital vein; AP = Posterior Anal vein. Aedeagus: <bold>F</bold> dorsal view <bold>G</bold> lateral view <bold>H</bold> ventral view.</p></caption><graphic xmlns:xlink="http://www.w3.org/1999/xlink" xlink:href="zookeys-1068-073-g023.jpg" position="float" orientation="portrait" xlink:type="simple" id="oo_607304.jpg"><uri content-type="original_file" xlink:type="simple">https://binary.pensoft.net/fig/607304</uri></graphic></fig></tp:treatment-sec><tp:treatment-sec sec-type="Female and immatures" id="SECID0E2FBK"><title>Female and immatures.</title><p>Unknown.</p></tp:treatment-sec><tp:treatment-sec sec-type="distribution" id="SECID0EAGBK"><title>Distribution.</title><p>USA: Texas; Mexico: Nuevo León (Fig. <xref ref-type="fig" rid="F19">19</xref>).</p></tp:treatment-sec><tp:treatment-sec sec-type="material" id="SECID0EKGBK"><title>Additional material examined.</title><p>USA: “Texas, Cameron Co. / Sabal Palm Grove/ Audobon Reserve/ 26-28 May 1979/ N. M. Downie” (1) |<named-content xmlns:xlink="http://www.w3.org/1999/xlink" content-type="dwc:institutional_code" xlink:type="simple">FMNH</named-content>. “Texas, Bee Co. / 5 m N. Beeville/ on US181/1 June 1979/ N. M. Downie” “<italic><tp:taxon-name><tp:taxon-name-part taxon-name-part-type="genus" reg="Cenophengus">Cenophengus</tp:taxon-name-part></tp:taxon-name>/ <tp:taxon-name><tp:taxon-name-part taxon-name-part-type="genus" reg="Cenophengus"/><tp:taxon-name-part taxon-name-part-type="species" reg="pallidus">pallidus</tp:taxon-name-part></tp:taxon-name></italic> /Schaeffer” “N.M. Downie Colln. / 1992 Acc. Z-18,343/ FIELD MUSEUM” (1) |<named-content xmlns:xlink="http://www.w3.org/1999/xlink" content-type="dwc:institutional_code" xlink:type="simple">FMNH</named-content>; “Esprza Rch/ Brownsville, Tex.” (1) | <named-content xmlns:xlink="http://www.w3.org/1999/xlink" content-type="dwc:institutional_code" xlink:type="simple">CNIN</named-content>; “Mexico: 5 mi. S. Monterrey/ N.L. Mex. VII.22.1963/ H. Howden” “<italic><tp:taxon-name><tp:taxon-name-part taxon-name-part-type="genus" reg="Cenophengus">Cenophengus</tp:taxon-name-part></tp:taxon-name>/ <tp:taxon-name><tp:taxon-name-part taxon-name-part-type="genus" reg="Cenophengus"/><tp:taxon-name-part taxon-name-part-type="species" reg="pallidus">pallidus</tp:taxon-name-part></tp:taxon-name></italic> Schaeffer/ det. W. Wittemer” (1) |<named-content xmlns:xlink="http://www.w3.org/1999/xlink" content-type="dwc:institutional_code" xlink:type="simple">FMNH</named-content>. “Tx. Cameron Co. / Sabal Palm Grove/ June 9-10-1978/ J.E. Wappes” “<italic><tp:taxon-name><tp:taxon-name-part taxon-name-part-type="genus" reg="Cenophengus">C.</tp:taxon-name-part><tp:taxon-name-part taxon-name-part-type="species" reg="pallidus">pallidus</tp:taxon-name-part></tp:taxon-name></italic>” (2) | <named-content xmlns:xlink="http://www.w3.org/1999/xlink" content-type="dwc:institutional_code" xlink:type="simple">FSCA</named-content>.</p></tp:treatment-sec><tp:treatment-sec><!--Section generated to contain objects referenced in tp:taxon-treatment.--><fig id="F19" position="float" orientation="portrait"><object-id xmlns:xlink="http://www.w3.org/1999/xlink" content-type="doi" xlink:type="simple">10.3897/zookeys.1068.70295.figure19</object-id><object-id xmlns:xlink="http://www.w3.org/1999/xlink" content-type="arpha" xlink:type="simple">A2CBFC67-E872-54DB-9DC5-2FA1991B3050</object-id><label>Figure 19.</label><caption><p>Map of southern North America showing specimen localities for <italic><tp:taxon-name><tp:taxon-name-part taxon-name-part-type="genus" reg="Cenophengus">Cenophengus</tp:taxon-name-part></tp:taxon-name></italic> spp. (continued).</p></caption><graphic xmlns:xlink="http://www.w3.org/1999/xlink" xlink:href="zookeys-1068-073-g019.jpg" position="float" orientation="portrait" xlink:type="simple" id="oo_607300.jpg"><uri content-type="original_file" xlink:type="simple">https://binary.pensoft.net/fig/607300</uri></graphic></fig></tp:treatment-sec><ref-list><ref id="B10"><mixed-citation xmlns:xlink="http://www.w3.org/1999/xlink" xlink:type="simple"><person-group><name name-style="western"><surname>Vega-Badillo</surname><given-names>V</given-names></name><name name-style="western"><surname>Zaragoza-Caballero</surname><given-names>S</given-names></name><name name-style="western"><surname>Ochoterena-Booth</surname><given-names>H</given-names></name><name name-style="western"><surname>Morrone</surname><given-names>JJ</given-names></name></person-group> (<year>2021b</year>) <article-title>Phylogenetic analysis and evolutionary morphology of wings in the genus <italic><tp:taxon-name><tp:taxon-name-part taxon-name-part-type="genus">Cenophengus</tp:taxon-name-part></tp:taxon-name></italic> LeConte, 1881 (<tp:taxon-name><tp:taxon-name-part taxon-name-part-type="order">Coleoptera</tp:taxon-name-part></tp:taxon-name>: <tp:taxon-name><tp:taxon-name-part taxon-name-part-type="family">Phengodidae</tp:taxon-name-part></tp:taxon-name>: <tp:taxon-name>Mastinocerinae</tp:taxon-name>) based on morphological characters.</article-title><source>Zoologischer Anzeiger</source><volume>293</volume>: <fpage>168</fpage>–<lpage>181</lpage>. <ext-link xlink:type="simple" ext-link-type="doi" xlink:href="10.1016/j.jcz.2021.06.007">https://doi.org/10.1016/j.jcz.2021.06.007</ext-link></mixed-citation></ref></ref-list></tp:taxon-treatment>
