# Supplementary material for: Revision of the genus Cenophengus LeConte, 1881 (Coleoptera, Phengodidae), with the description of four new species, new geographic records and a new synonymy
Source: Zookeys. 2021 Nov 4;1068:73–148. doi: 10.3897/zookeys.1068.70295 (PMC8585861; doi:10.3897/zookeys.1068.70295)
Supplement: XML Treatment for Cenophengus pedregalensis [file zookeys.1068.70295-treatment22.xml]

<!DOCTYPE tp:taxon-treatment
  PUBLIC "-//TaxonX//DTD Taxonomic Treatment Publishing DTD v0 20100105//EN" "tax-treatment-NSO.dtd">
<tp:taxon-treatment xmlns:tp="http://www.plazi.org/taxpub"><tp:treatment-meta><kwd-group><label>Taxon classification</label><kwd><named-content xmlns:xlink="http://www.w3.org/1999/xlink" content-type="kingdom">Animalia</named-content></kwd><kwd><named-content xmlns:xlink="http://www.w3.org/1999/xlink" content-type="order">Coleoptera</named-content></kwd><kwd><named-content xmlns:xlink="http://www.w3.org/1999/xlink" content-type="family">Phengodidae</named-content></kwd></kwd-group><mixed-citation publication-type="journal"><person-group><name><surname>Vega-Badillo</surname><given-names>Viridiana</given-names></name><name><surname>Morrone</surname><given-names>Juan J.</given-names></name><name><surname>Zaragoza-Caballero</surname><given-names>Santiago</given-names></name></person-group><article-title>Revision of the genus <italic><tp:taxon-name><tp:taxon-name-part taxon-name-part-type="genus" reg="Cenophengus">Cenophengus</tp:taxon-name-part></tp:taxon-name></italic> LeConte, 1881 (<tp:taxon-name><tp:taxon-name-part taxon-name-part-type="order">Coleoptera</tp:taxon-name-part></tp:taxon-name>, <tp:taxon-name><tp:taxon-name-part taxon-name-part-type="family">Phengodidae</tp:taxon-name-part></tp:taxon-name>), with the description of four new species, new geographic records and a new synonymy</article-title><source>Zookeys</source><day>04</day><month>11</month><year>2021</year><volume>1068</volume><fpage>73</fpage><lpage>148</lpage><pub-id pub-id-type="doi">10.3897/zookeys.1068.70295</pub-id></mixed-citation></tp:treatment-meta><tp:nomenclature><tp:taxon-name>
            <object-id xmlns:xlink="http://www.w3.org/1999/xlink" content-type="arpha" xlink:type="simple">5B62F4FA-13D1-518D-9BE6-D3F5906B547F</object-id>
            <tp:taxon-name-part taxon-name-part-type="genus" reg="Cenophengus">Cenophengus</tp:taxon-name-part>
            <tp:taxon-name-part taxon-name-part-type="species" reg="pedregalensis">pedregalensis</tp:taxon-name-part>
          </tp:taxon-name><tp:taxon-authority>Zaragoza-Caballero, 1975</tp:taxon-authority><xref ref-type="fig" rid="F24">Fig. 24A–H</xref><tp:nomenclature-citation-list><tp:nomenclature-citation><tp:taxon-name>
                <tp:taxon-name-part taxon-name-part-type="genus" reg="Cenophengus">Cenophengus</tp:taxon-name-part>
                <tp:taxon-name-part taxon-name-part-type="species" reg="pedregalensis">pedregalensis</tp:taxon-name-part>
              </tp:taxon-name><comment>Zaragoza-Caballero, 1975: 452.</comment></tp:nomenclature-citation></tp:nomenclature-citation-list></tp:nomenclature><tp:treatment-sec sec-type="type locality" id="SECID0EJKBK"><title>Type locality.</title><p>Mexico City, Mexico.</p></tp:treatment-sec><tp:treatment-sec sec-type="type material" id="SECID0EOKBK"><title>Type material examined.</title><p><bold><italic>Holotype</italic></bold> ♂: Mexico: “Pedregal San Ángel/ 11-VIII-69/ S. Zaragoza” | <named-content xmlns:xlink="http://www.w3.org/1999/xlink" content-type="dwc:institutional_code" xlink:type="simple">CNIN</named-content>. <bold><italic>Paratype</italic></bold> ♂: Mexico: “Jardín Botánico, C.U. / D.F. 2. VIII.69. /S. Zaragoza-Caballero” (6) | <named-content xmlns:xlink="http://www.w3.org/1999/xlink" content-type="dwc:institutional_code" xlink:type="simple">CNIN</named-content>.</p></tp:treatment-sec><tp:treatment-sec sec-type="remarks" id="SECID0EGLBK"><title>Remarks.</title><p><italic><tp:taxon-name><tp:taxon-name-part taxon-name-part-type="genus" reg="Cenophengus">Cenophengus</tp:taxon-name-part><tp:taxon-name-part taxon-name-part-type="species" reg="pedregalensis">pedregalensis</tp:taxon-name-part></tp:taxon-name></italic> is morphologically similar to <italic><tp:taxon-name><tp:taxon-name-part taxon-name-part-type="genus" reg="Cenophengus">C.</tp:taxon-name-part><tp:taxon-name-part taxon-name-part-type="species" reg="mboi">mboi</tp:taxon-name-part></tp:taxon-name></italic>, but can be distinguished by the colour of the body and the terminal maxillary palpomere. In <italic><tp:taxon-name><tp:taxon-name-part taxon-name-part-type="genus" reg="Cenophengus">C.</tp:taxon-name-part><tp:taxon-name-part taxon-name-part-type="species" reg="predregalensis">predregalensis</tp:taxon-name-part></tp:taxon-name></italic>, body is dark brown and pronotum yellow-orange, whereas in <italic><tp:taxon-name><tp:taxon-name-part taxon-name-part-type="genus" reg="Cenophengus">C.</tp:taxon-name-part><tp:taxon-name-part taxon-name-part-type="species" reg="mboi">mboi</tp:taxon-name-part></tp:taxon-name></italic>, it is dark. The terminal maxillary palpomere is longer than the preceding three combined in <italic><tp:taxon-name><tp:taxon-name-part taxon-name-part-type="genus" reg="Cenophengus">C.</tp:taxon-name-part><tp:taxon-name-part taxon-name-part-type="species" reg="pedregalensis">pedregalensis</tp:taxon-name-part></tp:taxon-name></italic>, in <italic><tp:taxon-name><tp:taxon-name-part taxon-name-part-type="genus" reg="Cenophengus">C.</tp:taxon-name-part><tp:taxon-name-part taxon-name-part-type="species" reg="mboi">mboi</tp:taxon-name-part></tp:taxon-name></italic>, it is as long as the preceding three combined.</p></tp:treatment-sec><tp:treatment-sec sec-type="diagnosis" id="SECID0EONBK"><title>Diagnosis.</title><p>Body dark brown with pronotum yellow-orange, integument chagreened, antennae long, more than twice the length of pronotum, antennal rami twice as long as the respective antennomere, terminal maxillary palpomere is longer than the preceding three combined and each elytron 4.5 times as long as wide; aedeagus with three teeth at the inner apex of paramere.</p></tp:treatment-sec><tp:treatment-sec sec-type="redescription" id="SECID0ETNBK"><title>Redescription.</title><p><bold>Male.</bold> Body length 7.2–10.5 mm, maximum body width 1.01–1.10 mm (pronotum). Body dark brown, antennae black to brown, pronotum yellow-orange (Fig. <xref ref-type="fig" rid="F24">24A, B</xref>). <bold><italic>Head</italic>.</bold> Wider (0.86–0.96 mm) (0.91 ± 0.061 mm, n = 11) than long (0.60–0.70 mm) (0.63 ± 0.041 mm, n = 11) (Fig. <xref ref-type="fig" rid="F24">24C</xref>), at eye level, less wide than the pronotum, integument chagreened, punctures 1.5 times as long as eye facets and separated by approximately 1 punctured diameter, each puncture bearing a yellow-brown seta; interantennal distance (0.10–0.11 mm) (0.10 ± 0.005 mm, n = 11) less than the length of antennomere 1 (0.22–0.25 mm) (0.24 ± 0.009 mm, n = 11); eyes 1/3 as long as head in lateral view , longer (0.35–0.40 mm) (0.38 ± 0.018 mm, n = 11) than wide (0.20–25 mm) (0.22 ± 0.022 mm, n = 11); interocular distance (0.45–0.55 mm) (0.48 ± 0.04 mm, n = 11) 2.3 times longer than eye width; antennae long (2.68–2.81 mm) (2.72 ± 0.044 mm, n = 11), more than twice the length of pronotum; antennomere 1 (0.22–0.25 mm) (0.24 ± 0.009 mm, n = 11) as long as the next two combined, antennomere 3 cup-shaped, 4 (0.20–0.23 mm) (0.21 ± 0.011 mm, n = 11) shorter than the following antennomeres, 5 to 11 about equal in length (0.25–0.26 mm) (0.253 ± 0.004 mm, n = 11), 12 (terminal) (0.30–0.35 mm) (0.32 ± 0.026 mm, n = 11), antennal rami lanceolate in lateral view, twice as long as the respective antennomere; terminal maxillary palpomere robust, securiform (0.28–0.36 mm) (0.32 ± 0.031 mm, n = 11), longer than the preceding three combined; terminal labial palpomere spindle-shaped (0.14–0.15 mm) (0.147 ± 0.004 mm, n = 11), 4 times as long as preceding one (0.04–0.05 mm) (0.44 ± 0.005 mm, n = 11). <bold><italic>Thorax</italic>.</bold> Pronotum longer (1.15–1.40 mm) (1.24 mm ± 0.087 mm, n = 11) than wide (1.01–1.10 mm) (1.07 ± 0.034 mm, n = 11) (Fig. <xref ref-type="fig" rid="F24">24D</xref>); integument chagreened, punctures twice as large as eye facets and separated by approximately 1 punctured diameter, each puncture bearing a yellow-brown seta, disc convex, weakly elevated dorsally forming a small depression in the basal part of each side, posterior margin curved with middle notch, sides almost straight, anterior angles rounded and posterior angles acute; mesosternal suture complete; scutellum with posterior margin rounded; each elytron 4.5 times as long (3.0–3.52 mm) (3.33 ± 0.17 mm, n = 11) as wide (0.65–0.80 mm) (0.70 ± 0.056 mm, n = 11), convex, without longitudinal costae, elytral apex rounded; hind wings with posterior radial vein (RP) length twice less than the length of MP1+2, radial cell closed, r3 vein present, r4 vein reduced (not reaching the RP or the radial cell), those of the anterior anal and posterior anal sectors, evident (Fig. <xref ref-type="fig" rid="F24">24E</xref>). Legs: tarsomere 1 of pro-, meso- and metathoracic legs is longer than 2. <bold><italic>Abdomen</italic>.</bold> Integument shiny, punctured, with long dense setae, sternite 7 with margin sinuate, sternite 8 with margin notched; aedeagus with three teeth at the inner apex of paramere (Fig. <xref ref-type="fig" rid="F24">24F–H</xref>).</p><fig id="F24" position="float" orientation="portrait"><object-id xmlns:xlink="http://www.w3.org/1999/xlink" content-type="doi" xlink:type="simple">10.3897/zookeys.1068.70295.figure24</object-id><object-id xmlns:xlink="http://www.w3.org/1999/xlink" content-type="arpha" xlink:type="simple">3E40D1BA-D26F-5F06-B928-72065B2BFFC7</object-id><label>Figure 24.</label><caption><p><italic><tp:taxon-name><tp:taxon-name-part taxon-name-part-type="genus" reg="Cenophengus">Cenophengus</tp:taxon-name-part><tp:taxon-name-part taxon-name-part-type="species" reg="pedregalensis">pedregalensis</tp:taxon-name-part></tp:taxon-name></italic> Zaragoza-Caballero, 1975, male. Habitus: <bold>A</bold> dorsal <bold>B</bold> ventral <bold>C</bold> head dorsal <bold>D</bold> pronotum dorsal <bold>E</bold> hind wing. Wing venation: CR = Radial Cell; r3 = radial 3 vein; r4 = radial 4 vein; RP = Posterior Radial vein; MP1+2 = Posterior Median vein; CuA = Cubital vein; AA and AP = Anterior and Posterior Anal veins. Aedeagus: <bold>F</bold> dorsal view <bold>G</bold> lateral view <bold>H</bold> ventral view.</p></caption><graphic xmlns:xlink="http://www.w3.org/1999/xlink" xlink:href="zookeys-1068-073-g024.jpg" position="float" orientation="portrait" xlink:type="simple" id="oo_607305.jpg"><uri content-type="original_file" xlink:type="simple">https://binary.pensoft.net/fig/607305</uri></graphic></fig></tp:treatment-sec><tp:treatment-sec sec-type="Female and immatures" id="SECID0EDQBK"><title>Female and immatures.</title><p>Unknown.</p></tp:treatment-sec><tp:treatment-sec sec-type="distribution" id="SECID0EIQBK"><title>Distribution.</title><p>Mexico: Mexico City (Fig. <xref ref-type="fig" rid="F19">19</xref>).</p></tp:treatment-sec><tp:treatment-sec sec-type="material" id="SECID0ESQBK"><title>Additional material examined.</title><p>“MEXICO: Ciudad de Mexico/Jardín Botánico, /19°19'10" N 99° 11'37.25"/ W, 2321 m.a.s.l. 19-X-2017/ V. Vega-Badillo y S. Zaragoza-Caballero” (2) | <named-content xmlns:xlink="http://www.w3.org/1999/xlink" content-type="dwc:institutional_code" xlink:type="simple">CNIN</named-content>; MEXICO: Ciudad de Mexico/ Jardín Botánico, /19°19'10" N 99° 11'37.25" /W, 2321 m.a.s.l. 25-VIII-2017/ V. Vega-Badillo y S. Zaragoza-Caballero (1) | <named-content xmlns:xlink="http://www.w3.org/1999/xlink" content-type="dwc:institutional_code" xlink:type="simple">CNIN</named-content>; MEXICO: Ciudad de Mexico/ Jardín Botánico/ 19°19'10" N 99° 11'37.25" /W, 2321 m.a.s.l. 27-VIII-2017/ V. Vega-Badillo y S. Zaragoza-Caballero (1) | <named-content xmlns:xlink="http://www.w3.org/1999/xlink" content-type="dwc:institutional_code" xlink:type="simple">CNIN</named-content>.</p></tp:treatment-sec><tp:treatment-sec><!--Section generated to contain objects referenced in tp:taxon-treatment.--><fig id="F19" position="float" orientation="portrait"><object-id xmlns:xlink="http://www.w3.org/1999/xlink" content-type="doi" xlink:type="simple">10.3897/zookeys.1068.70295.figure19</object-id><object-id xmlns:xlink="http://www.w3.org/1999/xlink" content-type="arpha" xlink:type="simple">A2CBFC67-E872-54DB-9DC5-2FA1991B3050</object-id><label>Figure 19.</label><caption><p>Map of southern North America showing specimen localities for <italic><tp:taxon-name><tp:taxon-name-part taxon-name-part-type="genus" reg="Cenophengus">Cenophengus</tp:taxon-name-part></tp:taxon-name></italic> spp. (continued).</p></caption><graphic xmlns:xlink="http://www.w3.org/1999/xlink" xlink:href="zookeys-1068-073-g019.jpg" position="float" orientation="portrait" xlink:type="simple" id="oo_607300.jpg"><uri content-type="original_file" xlink:type="simple">https://binary.pensoft.net/fig/607300</uri></graphic></fig></tp:treatment-sec></tp:taxon-treatment>
