# Supplementary material for: Revision of the genus Cenophengus LeConte, 1881 (Coleoptera, Phengodidae), with the description of four new species, new geographic records and a new synonymy
Source: Zookeys. 2021 Nov 4;1068:73–148. doi: 10.3897/zookeys.1068.70295 (PMC8585861; doi:10.3897/zookeys.1068.70295)
Supplement: XML Treatment for Cenophengus punctatissimus [file zookeys.1068.70295-treatment23.xml]

<!DOCTYPE tp:taxon-treatment
  PUBLIC "-//TaxonX//DTD Taxonomic Treatment Publishing DTD v0 20100105//EN" "tax-treatment-NSO.dtd">
<tp:taxon-treatment xmlns:tp="http://www.plazi.org/taxpub"><tp:treatment-meta><kwd-group><label>Taxon classification</label><kwd><named-content xmlns:xlink="http://www.w3.org/1999/xlink" content-type="kingdom">Animalia</named-content></kwd><kwd><named-content xmlns:xlink="http://www.w3.org/1999/xlink" content-type="order">Coleoptera</named-content></kwd><kwd><named-content xmlns:xlink="http://www.w3.org/1999/xlink" content-type="family">Phengodidae</named-content></kwd></kwd-group><mixed-citation publication-type="journal"><person-group><name><surname>Vega-Badillo</surname><given-names>Viridiana</given-names></name><name><surname>Morrone</surname><given-names>Juan J.</given-names></name><name><surname>Zaragoza-Caballero</surname><given-names>Santiago</given-names></name></person-group><article-title>Revision of the genus <italic><tp:taxon-name><tp:taxon-name-part taxon-name-part-type="genus" reg="Cenophengus">Cenophengus</tp:taxon-name-part></tp:taxon-name></italic> LeConte, 1881 (<tp:taxon-name><tp:taxon-name-part taxon-name-part-type="order">Coleoptera</tp:taxon-name-part></tp:taxon-name>, <tp:taxon-name><tp:taxon-name-part taxon-name-part-type="family">Phengodidae</tp:taxon-name-part></tp:taxon-name>), with the description of four new species, new geographic records and a new synonymy</article-title><source>Zookeys</source><day>04</day><month>11</month><year>2021</year><volume>1068</volume><fpage>73</fpage><lpage>148</lpage><pub-id pub-id-type="doi">10.3897/zookeys.1068.70295</pub-id></mixed-citation></tp:treatment-meta><tp:nomenclature><tp:taxon-name>
            <object-id xmlns:xlink="http://www.w3.org/1999/xlink" content-type="arpha" xlink:type="simple">579B2A1E-1F85-5BC1-A368-1617FAABC102</object-id>
            <tp:taxon-name-part taxon-name-part-type="genus" reg="Cenophengus">Cenophengus</tp:taxon-name-part>
            <tp:taxon-name-part taxon-name-part-type="species" reg="punctatissimus">punctatissimus</tp:taxon-name-part>
          </tp:taxon-name><tp:taxon-authority>Wittmer, 1976</tp:taxon-authority><xref ref-type="fig" rid="F25">Fig. 25A–H</xref><tp:nomenclature-citation-list><tp:nomenclature-citation><tp:taxon-name>
                <tp:taxon-name-part taxon-name-part-type="genus" reg="Cenophengus">Cenophengus</tp:taxon-name-part>
                <tp:taxon-name-part taxon-name-part-type="species" reg="punctatissimus">punctatissimus</tp:taxon-name-part>
              </tp:taxon-name><comment>Wittmer, 1976: 452.</comment></tp:nomenclature-citation></tp:nomenclature-citation-list></tp:nomenclature><tp:treatment-sec sec-type="type locality" id="SECID0E3SBK"><title>Type locality.</title><p>San Luis Potosí, Mexico.</p></tp:treatment-sec><tp:treatment-sec sec-type="type material" id="SECID0EBTBK"><title>Type material examined.</title><p><bold><italic>Holotype</italic></bold> ♂: MEXICO: “2 km S Tamazunchale, / San Luis Potosí (R. 1 km 363) / 31-V-1948, 700 ft / tropical canyon-jungle” “at light/ F, Werner/ W. Nutting” “Type No. / 73888/ USNM” | <named-content xmlns:xlink="http://www.w3.org/1999/xlink" content-type="dwc:institutional_code" xlink:type="simple">NMNH</named-content>.</p></tp:treatment-sec><tp:treatment-sec sec-type="remarks" id="SECID0ERTBK"><title>Remarks.</title><p><italic><tp:taxon-name><tp:taxon-name-part taxon-name-part-type="genus" reg="Cenophengus">Cenophengus</tp:taxon-name-part><tp:taxon-name-part taxon-name-part-type="species" reg="punctatissimus">punctatissimus</tp:taxon-name-part></tp:taxon-name></italic> is morphologically similar to <italic><tp:taxon-name><tp:taxon-name-part taxon-name-part-type="genus" reg="Cenophengus">C.</tp:taxon-name-part><tp:taxon-name-part taxon-name-part-type="species" reg="mboi">mboi</tp:taxon-name-part></tp:taxon-name></italic>, but can be distinguished by the interocular distance. In <italic><tp:taxon-name><tp:taxon-name-part taxon-name-part-type="genus" reg="Cenophengus">C.</tp:taxon-name-part><tp:taxon-name-part taxon-name-part-type="species" reg="punctatissimus">punctatissimus</tp:taxon-name-part></tp:taxon-name></italic>, the interocular distance is 2.5 times eye width, whereas in <italic><tp:taxon-name><tp:taxon-name-part taxon-name-part-type="genus" reg="Cenophengus">C.</tp:taxon-name-part><tp:taxon-name-part taxon-name-part-type="species" reg="mboi">mboi</tp:taxon-name-part></tp:taxon-name></italic>, it is 3 times eye width. Additionally, in <italic><tp:taxon-name><tp:taxon-name-part taxon-name-part-type="genus" reg="Cenophengus">C.</tp:taxon-name-part><tp:taxon-name-part taxon-name-part-type="species" reg="punctatissimus">punctatissimus</tp:taxon-name-part></tp:taxon-name></italic>, the posterior radial vein length is 5.3 times less than the length of MP1+2, whereas in <italic><tp:taxon-name><tp:taxon-name-part taxon-name-part-type="genus" reg="Cenophengus">C.</tp:taxon-name-part><tp:taxon-name-part taxon-name-part-type="species" reg="pedregalensis">pedregalensis</tp:taxon-name-part></tp:taxon-name></italic>, it is twice less than the length of MP1+2.</p></tp:treatment-sec><tp:treatment-sec sec-type="diagnosis" id="SECID0EZVBK"><title>Diagnosis.</title><p>Body dark brown, integument chagreened, head less wide than the pronotum, antennae long, more than twice the length of pronotum, antennal rami twice as long as the respective antennomere and each elytron 5.4 times as long as wide; aedeagus with three teeth at the inner apex of paramere.</p></tp:treatment-sec><tp:treatment-sec sec-type="redescription" id="SECID0E5VBK"><title>Redescription.</title><p><bold>Male.</bold> Body length 10.5 mm, maximum body width 1.0 mm (pronotum). Body dark brown, except for buccal parts, coxa, trochanter, femur and two last sternites yellowish-coloured (Fig. <xref ref-type="fig" rid="F25">25A, B</xref>). <bold><italic>Head</italic>.</bold> Wider (0.91 mm) than long (0.8 mm) (Fig. <xref ref-type="fig" rid="F25">25C</xref>), at eye level, less wide than the pronotum, integument chagreened, punctures 2.5 times as long as eye facets and separated by approximately 0.5 punctured diameters, each puncture bearing a yellow-brown seta; interantennal distance (0.10 mm) less than the length of antennomere 1 (0.20 mm); eyes 1/2 as long as head in lateral view, longer (0.35 mm) than wide (0.21 mm); interocular distance (0.52 mm) 2.5 times eye width; antennae long (2.42 mm) more than twice the length of pronotum; antennomere 1 (0.20 mm) as long as the next two combined, antennomere 3 cup-shaped, 4 (0.20 mm) shorter than the following antennomeres, 5 to 11 about equal in length (0.25), 12 (terminal) (0.30 mm), antennal rami lanceolate in lateral view, twice as long as the respective antennomere; terminal maxillary palpomere robust, securiform (0.40 mm), as long as the preceding three combined (0.40 mm); terminal labial palpomere spindle-shaped (0.15 mm), 3 times as long as preceding one (0.05 mm). <bold><italic>Thorax</italic>.</bold> Pronotum longer (1.40 mm) than wide (1.0 mm) (Fig. <xref ref-type="fig" rid="F25">25D</xref>); integument chagreened, punctures 2.5 times as long as eye facets and separated by approximately 1 punctured diameter, each puncture bearing a yellow-brown seta, disc convex, with a longitudinal carina in posterior portion of pronotum strongly visible, with a length exceeding the median length of the pronotum, posterior margin curved with middle notch, sides almost straight, anterior angles rounded and posterior angles acute; mesosternal suture incomplete; scutellum with posterior margin rounded; each elytron 5.4 times as long (3.48 mm) as wide (0.64 mm), convex, without longitudinal costae, elytral apex blunted; hind wings with posterior radial vein (RP) length 5.3 times less than the length of MP1+2, radial cell closed, r3 vein present, r4 vein reduced (reaching the RP or the radial cell), those of the anterior anal and posterior anal sectors, evident (Fig. <xref ref-type="fig" rid="F25">25E</xref>). Legs: tarsomere 1 of pro-, meso- and metathoracic legs is longer than 2. <bold><italic>Abdomen</italic>.</bold> Integument shiny, punctured, with long dense setae, sternite 7 with margin sinuate, sternite 8 with margin concave; aedeagus with three teeth at the inner apex of paramere (Fig. <xref ref-type="fig" rid="F25">25F–H</xref>).</p><fig id="F25" position="float" orientation="portrait"><object-id xmlns:xlink="http://www.w3.org/1999/xlink" content-type="doi" xlink:type="simple">10.3897/zookeys.1068.70295.figure25</object-id><object-id xmlns:xlink="http://www.w3.org/1999/xlink" content-type="arpha" xlink:type="simple">16806F1D-EDCB-52CC-BF5D-D07B4AD9C6B3</object-id><label>Figure 25.</label><caption><p><tp:taxon-name><tp:taxon-name-part taxon-name-part-type="genus" reg="Cenophengus">Cenophengus</tp:taxon-name-part><tp:taxon-name-part taxon-name-part-type="species" reg="punctatissimus">punctatissimus</tp:taxon-name-part></tp:taxon-name> Wittmer, 1976, male. Habitus: <bold>A</bold> dorsal <bold>B</bold> ventral <bold>C</bold> head dorsal <bold>D</bold> pronotum dorsal <bold>E</bold> hind wing. Wing venation: CR = Radial Cell; r3 = radial 3 vein; r4 = radial 4 vein; RP = Posterior Radial vein; MP1+2 = Posterior Median vein; CuA = Cubital vein; AA and AP = Anterior and Posterior Anal veins. Aedeagus: <bold>F</bold> dorsal view <bold>G</bold> lateral view <bold>H</bold> ventral view.</p></caption><graphic xmlns:xlink="http://www.w3.org/1999/xlink" xlink:href="zookeys-1068-073-g025.jpg" position="float" orientation="portrait" xlink:type="simple" id="oo_607306.jpg"><uri content-type="original_file" xlink:type="simple">https://binary.pensoft.net/fig/607306</uri></graphic></fig></tp:treatment-sec><tp:treatment-sec sec-type="Female and immatures" id="SECID0ENYBK"><title>Female and immatures.</title><p>Unknown.</p></tp:treatment-sec><tp:treatment-sec sec-type="distribution" id="SECID0ESYBK"><title>Distribution.</title><p>Mexico: San Luis Potosí (Fig. <xref ref-type="fig" rid="F19">19</xref>).</p></tp:treatment-sec><tp:treatment-sec><!--Section generated to contain objects referenced in tp:taxon-treatment.--><fig id="F19" position="float" orientation="portrait"><object-id xmlns:xlink="http://www.w3.org/1999/xlink" content-type="doi" xlink:type="simple">10.3897/zookeys.1068.70295.figure19</object-id><object-id xmlns:xlink="http://www.w3.org/1999/xlink" content-type="arpha" xlink:type="simple">A2CBFC67-E872-54DB-9DC5-2FA1991B3050</object-id><label>Figure 19.</label><caption><p>Map of southern North America showing specimen localities for <italic><tp:taxon-name><tp:taxon-name-part taxon-name-part-type="genus" reg="Cenophengus">Cenophengus</tp:taxon-name-part></tp:taxon-name></italic> spp. (continued).</p></caption><graphic xmlns:xlink="http://www.w3.org/1999/xlink" xlink:href="zookeys-1068-073-g019.jpg" position="float" orientation="portrait" xlink:type="simple" id="oo_607300.jpg"><uri content-type="original_file" xlink:type="simple">https://binary.pensoft.net/fig/607300</uri></graphic></fig></tp:treatment-sec></tp:taxon-treatment>
