# Supplementary material for: Revision of the genus Cenophengus LeConte, 1881 (Coleoptera, Phengodidae), with the description of four new species, new geographic records and a new synonymy
Source: Zookeys. 2021 Nov 4;1068:73–148. doi: 10.3897/zookeys.1068.70295 (PMC8585861; doi:10.3897/zookeys.1068.70295)
Supplement: XML Treatment for Cenophegus saasil [file zookeys.1068.70295-treatment24.xml]

<!DOCTYPE tp:taxon-treatment
  PUBLIC "-//TaxonX//DTD Taxonomic Treatment Publishing DTD v0 20100105//EN" "tax-treatment-NSO.dtd">
<tp:taxon-treatment xmlns:tp="http://www.plazi.org/taxpub"><tp:treatment-meta><kwd-group><label>Taxon classification</label><kwd><named-content xmlns:xlink="http://www.w3.org/1999/xlink" content-type="kingdom">Animalia</named-content></kwd><kwd><named-content xmlns:xlink="http://www.w3.org/1999/xlink" content-type="order">Coleoptera</named-content></kwd><kwd><named-content xmlns:xlink="http://www.w3.org/1999/xlink" content-type="family">Phengodidae</named-content></kwd></kwd-group><mixed-citation publication-type="journal"><person-group><name><surname>Vega-Badillo</surname><given-names>Viridiana</given-names></name><name><surname>Morrone</surname><given-names>Juan J.</given-names></name><name><surname>Zaragoza-Caballero</surname><given-names>Santiago</given-names></name></person-group><article-title>Revision of the genus <italic><tp:taxon-name><tp:taxon-name-part taxon-name-part-type="genus" reg="Cenophengus">Cenophengus</tp:taxon-name-part></tp:taxon-name></italic> LeConte, 1881 (<tp:taxon-name><tp:taxon-name-part taxon-name-part-type="order">Coleoptera</tp:taxon-name-part></tp:taxon-name>, <tp:taxon-name><tp:taxon-name-part taxon-name-part-type="family">Phengodidae</tp:taxon-name-part></tp:taxon-name>), with the description of four new species, new geographic records and a new synonymy</article-title><source>Zookeys</source><day>04</day><month>11</month><year>2021</year><volume>1068</volume><fpage>73</fpage><lpage>148</lpage><pub-id pub-id-type="doi">10.3897/zookeys.1068.70295</pub-id></mixed-citation></tp:treatment-meta><tp:nomenclature><tp:taxon-name>
            <object-id xmlns:xlink="http://www.w3.org/1999/xlink" content-type="arpha" xlink:type="simple">7DB01BA5-75B3-5932-A43C-7B95C4049D2B</object-id>
            <tp:taxon-name-part taxon-name-part-type="genus" reg="Cenophegus">Cenophegus</tp:taxon-name-part>
            <tp:taxon-name-part taxon-name-part-type="species" reg="saasil">saasil</tp:taxon-name-part>
            <object-id xmlns:xlink="http://www.w3.org/1999/xlink" content-type="zoobank" xlink:type="simple">http://zoobank.org/7200B416-7A3D-421E-98F8-1D03CB4AACC6</object-id>
          </tp:taxon-name><tp:taxon-authority>Vega-Badillo, Morrone &amp; Zaragoza-Caballero</tp:taxon-authority><tp:taxon-status xmlns:xlink="http://www.w3.org/1999/xlink" xlink:type="simple">sp. nov.</tp:taxon-status><xref ref-type="fig" rid="F26">Fig. 26A–H</xref></tp:nomenclature><tp:treatment-sec sec-type="type locality" id="SECID0EJ1BK"><title>Type locality.</title><p>Honduras.</p></tp:treatment-sec><tp:treatment-sec sec-type="type material" id="SECID0EO1BK"><title>Type material.</title><p><bold><italic>Holotype</italic></bold> ♂: HONDURAS: “HND: CR; Cusuco National Park; / Cantiles <named-content xmlns:xlink="http://www.w3.org/1999/xlink" content-type="dwc:verbatimCoordinates" xlink:type="simple"><named-content content-type="geo-json" specific-use="{&#34;type&#34;:&#34;Point&#34;,&#34;coordinates&#34;:[-88.233600,15.507700]}" id="NCID0E31BK" xlink:type="simple">15.5077°N 88.2336°W</named-content></named-content>/ 2028 m 19-25 Jun. 2014 Michelle/ D’Souza” “Barcode of Life DNA/ Voucher specimen/ Sample ID/ BIOUG19147-G03 /ProcessID/ GMHKB847-15” | <named-content xmlns:xlink="http://www.w3.org/1999/xlink" content-type="dwc:institutional_code" xlink:type="simple">CBG</named-content>.</p></tp:treatment-sec><tp:treatment-sec sec-type="remarks" id="SECID0EG2BK"><title>Remarks.</title><p><italic><tp:taxon-name><tp:taxon-name-part taxon-name-part-type="genus" reg="Cenophegus">Cenophegus</tp:taxon-name-part><tp:taxon-name-part taxon-name-part-type="species" reg="saasil">saasil</tp:taxon-name-part></tp:taxon-name></italic> is morphologically similar to <italic><tp:taxon-name><tp:taxon-name-part taxon-name-part-type="genus" reg="Cenophengus">C.</tp:taxon-name-part><tp:taxon-name-part taxon-name-part-type="species" reg="wittmeri">wittmeri</tp:taxon-name-part></tp:taxon-name></italic>, but can be distinguished by pronotum colouration and r3 vein. In <italic><tp:taxon-name><tp:taxon-name-part taxon-name-part-type="genus" reg="Cenophengus">C.</tp:taxon-name-part><tp:taxon-name-part taxon-name-part-type="species" reg="saasil">saasil</tp:taxon-name-part></tp:taxon-name></italic>, the pronotum colouration is uniform, whereas in <italic><tp:taxon-name><tp:taxon-name-part taxon-name-part-type="genus" reg="Cenophengus">C.</tp:taxon-name-part><tp:taxon-name-part taxon-name-part-type="species" reg="wittmeri">wittmeri</tp:taxon-name-part></tp:taxon-name></italic>, it is dark brown near mid-line; the r3 vein is present in <italic><tp:taxon-name><tp:taxon-name-part taxon-name-part-type="genus" reg="Cenophengus">C.</tp:taxon-name-part><tp:taxon-name-part taxon-name-part-type="species" reg="wittmeri">wittmeri</tp:taxon-name-part></tp:taxon-name></italic> and absent in <italic><tp:taxon-name><tp:taxon-name-part taxon-name-part-type="genus" reg="Cenophengus">C.</tp:taxon-name-part><tp:taxon-name-part taxon-name-part-type="species" reg="saasil">saasil</tp:taxon-name-part></tp:taxon-name></italic>.</p></tp:treatment-sec><tp:treatment-sec sec-type="diagnosis" id="SECID0EO4BK"><title>Diagnosis.</title><p>Body pale yellow, integument chagreened, head as wide as the pronotum, antennae long, more than twice the length of pronotum, antennal rami twice as long as the respective antennomere and each elytron 4.6 times as long as wide; aedeagus with three teeth at the inner apex of paramere.</p></tp:treatment-sec><tp:treatment-sec sec-type="description" id="SECID0ET4BK"><title>Description.</title><p><bold>Male.</bold> Body length 9.50 mm, maximum body width 0.90 mm (pronotum). Body pale yellow, except for the antennae and stripe on pronotum brown (Fig. <xref ref-type="fig" rid="F26">26A, B</xref>). <bold><italic>Head</italic>.</bold> Wider (0.90 mm) than long (0.65 mm) (Fig. <xref ref-type="fig" rid="F26">26C</xref>), at eye level, as wide as the pronotum, integument chagreened, punctures twice as long as eye facets and separated by approximately 1 punctured diameter, each puncture bearing a yellow seta; interantennal distance (0.06 mm) less than the length of antennomere 1 (0.24 mm); eyes 1/2 as long as head in lateral view, longer (0.41 mm) than wide (0.21 mm); interocular distance (0.42 mm) twice as long as eye width; antennae long (3.10 mm) more than twice the length of pronotum; antennomere 1 (0.24 mm) longer than next two combined, antennomere 3 cup-shaped, 4 to 11 about equal in length (0.30 mm), 12 (terminal) (0.33 mm), antennal rami lanceolate in lateral view, twice as long as the respective antennomere; maxillary palpomeres of the holotype lost; labial palpomere 1 (0.03 mm). <bold><italic>Thorax</italic>.</bold> Pronotum longer (1.10 mm) than wide (0.90 mm) (Fig. <xref ref-type="fig" rid="F26">26D</xref>); integument chagreened, punctures twice as long as facets and separated by approximately 1.5 punctured diameters, each puncture bearing a yellow seta, disc convex, weakly elevated dorsally, forming a small depression in the basal part of each side, posterior margin curved with middle notch, sides almost straight, anterior angles rounded and posterior angles acute; mesosternal suture incomplete; scutellum of the holotype lost; each elytron 4.6 times as long (3.40 mm) as wide (0.74 mm), convex, with longitudinal costae, elytral apex rounded; hind wings with posterior radial vein (RP) length twice less than the length of MP1+2, radial cell closed, r3 vein absent, r4 vein developed (reaching the radial cell), those of the anterior anal and posterior anal sectors, present (Fig. <xref ref-type="fig" rid="F26">26E</xref>). Legs: tarsomeres 1 and 2 of the prothoracic legs with a similar length and tarsomere 1 of meso- and metathoracic legs is longer than 2. <bold><italic>Abdomen</italic>.</bold> Integument shiny, punctured, with long dense setae, sternite 7 with margin sinuate, sternite 8 with margin notched; aedeagus with three teeth at the inner apex of paramere (Fig. <xref ref-type="fig" rid="F26">26F–H</xref>).</p><fig id="F26" position="float" orientation="portrait"><object-id xmlns:xlink="http://www.w3.org/1999/xlink" content-type="doi" xlink:type="simple">10.3897/zookeys.1068.70295.figure26</object-id><object-id xmlns:xlink="http://www.w3.org/1999/xlink" content-type="arpha" xlink:type="simple">344460B7-C3D0-5EBE-8C37-73FF98B169A4</object-id><label>Figure 26.</label><caption><p><italic><tp:taxon-name><tp:taxon-name-part taxon-name-part-type="genus" reg="Cenophengus">Cenophengus</tp:taxon-name-part><tp:taxon-name-part taxon-name-part-type="species" reg="saasil">saasil</tp:taxon-name-part></tp:taxon-name></italic> Vega-Badillo, Morrone &amp; Zaragoza-Caballero, sp. nov., male. Habitus: <bold>A</bold> dorsal <bold>B</bold> ventral <bold>C</bold> head dorsal <bold>D</bold> pronotum dorsal <bold>E</bold> hind wing. Wing venation: CR = Radial Cell; r4 = radial 4 vein; RP = Posterior Radial vein; MP1+2 = Posterior Median vein; CuA = Cubital vein; AA and AP = Anterior and Posterior Anal veins. Aedeagus: <bold>F</bold> dorsal view <bold>G</bold> lateral view <bold>H</bold> ventral view.</p></caption><graphic xmlns:xlink="http://www.w3.org/1999/xlink" xlink:href="zookeys-1068-073-g026.jpg" position="float" orientation="portrait" xlink:type="simple" id="oo_607307.jpg"><uri content-type="original_file" xlink:type="simple">https://binary.pensoft.net/fig/607307</uri></graphic></fig></tp:treatment-sec><tp:treatment-sec sec-type="Female and immatures" id="SECID0EDACK"><title>Female and immatures.</title><p>Unknown.</p></tp:treatment-sec><tp:treatment-sec sec-type="distribution" id="SECID0EIACK"><title>Distribution.</title><p>Honduras (Fig. <xref ref-type="fig" rid="F19">19</xref>).</p></tp:treatment-sec><tp:treatment-sec sec-type="etymology" id="SECID0ESACK"><title>Etymology.</title><p>The term sáasil means glow in the Maya language, which is spoken in Honduras.</p></tp:treatment-sec><tp:treatment-sec><!--Section generated to contain objects referenced in tp:taxon-treatment.--><fig id="F19" position="float" orientation="portrait"><object-id xmlns:xlink="http://www.w3.org/1999/xlink" content-type="doi" xlink:type="simple">10.3897/zookeys.1068.70295.figure19</object-id><object-id xmlns:xlink="http://www.w3.org/1999/xlink" content-type="arpha" xlink:type="simple">A2CBFC67-E872-54DB-9DC5-2FA1991B3050</object-id><label>Figure 19.</label><caption><p>Map of southern North America showing specimen localities for <italic><tp:taxon-name><tp:taxon-name-part taxon-name-part-type="genus" reg="Cenophengus">Cenophengus</tp:taxon-name-part></tp:taxon-name></italic> spp. (continued).</p></caption><graphic xmlns:xlink="http://www.w3.org/1999/xlink" xlink:href="zookeys-1068-073-g019.jpg" position="float" orientation="portrait" xlink:type="simple" id="oo_607300.jpg"><uri content-type="original_file" xlink:type="simple">https://binary.pensoft.net/fig/607300</uri></graphic></fig></tp:treatment-sec></tp:taxon-treatment>
