# Supplementary material for: Revision of the genus Cenophengus LeConte, 1881 (Coleoptera, Phengodidae), with the description of four new species, new geographic records and a new synonymy
Source: Zookeys. 2021 Nov 4;1068:73–148. doi: 10.3897/zookeys.1068.70295 (PMC8585861; doi:10.3897/zookeys.1068.70295)
Supplement: XML Treatment for Cenophengus sonoraensis [file zookeys.1068.70295-treatment25.xml]

<!DOCTYPE tp:taxon-treatment
  PUBLIC "-//TaxonX//DTD Taxonomic Treatment Publishing DTD v0 20100105//EN" "tax-treatment-NSO.dtd">
<tp:taxon-treatment xmlns:tp="http://www.plazi.org/taxpub"><tp:treatment-meta><kwd-group><label>Taxon classification</label><kwd><named-content xmlns:xlink="http://www.w3.org/1999/xlink" content-type="kingdom">Animalia</named-content></kwd><kwd><named-content xmlns:xlink="http://www.w3.org/1999/xlink" content-type="order">Coleoptera</named-content></kwd><kwd><named-content xmlns:xlink="http://www.w3.org/1999/xlink" content-type="family">Phengodidae</named-content></kwd></kwd-group><mixed-citation publication-type="journal"><person-group><name><surname>Vega-Badillo</surname><given-names>Viridiana</given-names></name><name><surname>Morrone</surname><given-names>Juan J.</given-names></name><name><surname>Zaragoza-Caballero</surname><given-names>Santiago</given-names></name></person-group><article-title>Revision of the genus <italic><tp:taxon-name><tp:taxon-name-part taxon-name-part-type="genus" reg="Cenophengus">Cenophengus</tp:taxon-name-part></tp:taxon-name></italic> LeConte, 1881 (<tp:taxon-name><tp:taxon-name-part taxon-name-part-type="order">Coleoptera</tp:taxon-name-part></tp:taxon-name>, <tp:taxon-name><tp:taxon-name-part taxon-name-part-type="family">Phengodidae</tp:taxon-name-part></tp:taxon-name>), with the description of four new species, new geographic records and a new synonymy</article-title><source>Zookeys</source><day>04</day><month>11</month><year>2021</year><volume>1068</volume><fpage>73</fpage><lpage>148</lpage><pub-id pub-id-type="doi">10.3897/zookeys.1068.70295</pub-id></mixed-citation></tp:treatment-meta><tp:nomenclature><tp:taxon-name>
            <object-id xmlns:xlink="http://www.w3.org/1999/xlink" content-type="arpha" xlink:type="simple">396DF461-4AE9-5878-966B-A824167F463E</object-id>
            <tp:taxon-name-part taxon-name-part-type="genus" reg="Cenophengus">Cenophengus</tp:taxon-name-part>
            <tp:taxon-name-part taxon-name-part-type="species" reg="sonoraensis">sonoraensis</tp:taxon-name-part>
          </tp:taxon-name><tp:taxon-authority>Zaragoza-Caballero, 2008</tp:taxon-authority><xref ref-type="fig" rid="F27">Fig. 27A–E</xref><tp:nomenclature-citation-list><tp:nomenclature-citation><tp:taxon-name>
                <tp:taxon-name-part taxon-name-part-type="genus" reg="Cenophengus">Cenophengus</tp:taxon-name-part>
                <tp:taxon-name-part taxon-name-part-type="species" reg="sonoraensis">sonoraensis</tp:taxon-name-part>
              </tp:taxon-name><comment><xref ref-type="bibr" rid="B22">Zaragoza-Caballero 2008</xref>: 155.</comment></tp:nomenclature-citation></tp:nomenclature-citation-list></tp:nomenclature><tp:treatment-sec sec-type="type locality" id="SECID0EQCCK"><title>Type locality.</title><p>Sonora, Mexico.</p></tp:treatment-sec><tp:treatment-sec sec-type="type material" id="SECID0EVCCK"><title>Type material examined.</title><p><bold><italic>Holotype</italic></bold> ♂: “MEXICO: Sonora, 36.6 / km SE Tecoripa, La / Barranca, 28°34'40.1"N, / 109° 39' 40.1"O. Alt. 562 m. / TL 1 16-08-2004 / Col. S. Zaragoza” | <named-content xmlns:xlink="http://www.w3.org/1999/xlink" content-type="dwc:institutional_code" xlink:type="simple">CNIN</named-content>.</p></tp:treatment-sec><tp:treatment-sec sec-type="remarks" id="SECID0EFDCK"><title>Remarks.</title><p><italic><tp:taxon-name><tp:taxon-name-part taxon-name-part-type="genus" reg="Cenophengus">Cenophengus</tp:taxon-name-part><tp:taxon-name-part taxon-name-part-type="species" reg="sonoraensis">sonoraensis</tp:taxon-name-part></tp:taxon-name></italic> is sister to <italic><tp:taxon-name><tp:taxon-name-part taxon-name-part-type="genus" reg="Cenophengus">C.</tp:taxon-name-part><tp:taxon-name-part taxon-name-part-type="species" reg="pallidus">pallidus</tp:taxon-name-part></tp:taxon-name></italic> (<xref ref-type="bibr" rid="B10">Vega-Badillo et al. 2021b</xref>), but can be distinguished by the colour of the body and the interocular distance. In <italic><tp:taxon-name><tp:taxon-name-part taxon-name-part-type="genus" reg="Cenophengus">C.</tp:taxon-name-part><tp:taxon-name-part taxon-name-part-type="species" reg="sonoraensis">sonoraensis</tp:taxon-name-part></tp:taxon-name></italic>, it has a pale brown body, whereas in <italic><tp:taxon-name><tp:taxon-name-part taxon-name-part-type="genus" reg="Cenophengus">C.</tp:taxon-name-part><tp:taxon-name-part taxon-name-part-type="species" reg="pallidus">pallidus</tp:taxon-name-part></tp:taxon-name></italic>, it is yellow. The interocular distance is twice as long as eye width in <italic><tp:taxon-name><tp:taxon-name-part taxon-name-part-type="genus" reg="Cenophengus">C.</tp:taxon-name-part><tp:taxon-name-part taxon-name-part-type="species" reg="sonoraensis">sonoraensis</tp:taxon-name-part></tp:taxon-name></italic>, in <italic><tp:taxon-name><tp:taxon-name-part taxon-name-part-type="genus" reg="Cenophengus">C.</tp:taxon-name-part><tp:taxon-name-part taxon-name-part-type="species" reg="pallidus">pallidus</tp:taxon-name-part></tp:taxon-name></italic>, it is 1.5 longer than eye width. Additionally, in <italic><tp:taxon-name><tp:taxon-name-part taxon-name-part-type="genus" reg="Cenophengus">C.</tp:taxon-name-part><tp:taxon-name-part taxon-name-part-type="species" reg="sonoraensis">sonoraensis</tp:taxon-name-part></tp:taxon-name></italic>, disc weakly elevated dorsally, forming a small depression in the basal part of each side, whereas in <italic><tp:taxon-name><tp:taxon-name-part taxon-name-part-type="genus" reg="Cenophengus">C.</tp:taxon-name-part><tp:taxon-name-part taxon-name-part-type="species" reg="pallidus">pallidus</tp:taxon-name-part></tp:taxon-name></italic>, it has a longitudinal carina.</p></tp:treatment-sec><tp:treatment-sec sec-type="diagnosis" id="SECID0EHGCK"><title>Diagnosis.</title><p>Body pale brown, integument chagreened, head wider than the pronotum, antennae less than twice the length of the pronotum, antennal rami twice as long as the respective antennomere and each elytron 4.1 times as long as wide.</p></tp:treatment-sec><tp:treatment-sec sec-type="redescription" id="SECID0EMGCK"><title>Redescription.</title><p><bold>Male.</bold> Body length 4.20 mm, maximum body width 0.55 mm (pronotum). Body pale brown, except for head dark brown (Fig. <xref ref-type="fig" rid="F27">27A, B</xref>). <bold><italic>Head</italic>.</bold> Wider (0.69) than long (0.35 mm) (Fig. <xref ref-type="fig" rid="F27">27C</xref>), at eye level, wider than the pronotum, integument chagreened, punctures as long as eye facets and separated by approximately 2 punctured diameters, each puncture bearing a yellow-brown seta; interantennal distance (0.07 mm) less than the length of antennomere 1 (0.15 mm); eyes 3/4 as long as head in lateral view, longer (0.30 mm) than wide (0.20 mm); interocular distance (0.38 mm) twice as long as eye width; antennae short (1.20 mm) less than twice the length of the pronotum; antennomere 1 (0.15 mm) is longer than the next two combined, antennomere 3 cup-shaped, 4 (0.10 mm) shorter than following antennomeres, 5 to 11 about equal in length (0.11 mm), 12 (terminal) (0.12 mm), antennal rami lanceolate in lateral view, twice as long as the respective antennomere; terminal maxillary palpomere robust, securiform (0.25 mm), as long as the preceding three combined (0.25 mm); terminal labial palpomere spindle-shaped (0.10 mm), 3 times as long as preceding one (0.03 mm). <bold><italic>Thorax</italic>.</bold> Pronotum longer (1.40 mm) than wide (1.0 mm) (Fig. <xref ref-type="fig" rid="F27">27D</xref>); integument chagreened, punctures as long as eye facets and separated by approximately 2 punctured diameters, each puncture bearing a yellow-brown seta, disc convex, weakly elevated dorsally forming a small depression in the basal part of each side, sides almost straight, anterior and posterior angles rounded; mesosternal suture complete; scutellum with posterior margin rounded; each elytron 4.1 times as long (1.40 mm) as wide (0.34 mm), convex, without longitudinal costae, elytral apex rounded; hind wings with posterior radial vein (RP) length 3.5 times less than the length of MP1+2, radial cell closed, r3 vein absent, r4 vein reduced (not reaching the RP and the radial cell), those of the anterior anal and posterior anal sectors, evident (Fig. <xref ref-type="fig" rid="F27">27E</xref>). Legs: tarsomere 1 of pro-, meso- and metathoracic legs is longer than 2. <bold><italic>Abdomen</italic>.</bold> Integument shiny, punctured, with long dense setae, sternite 7 with margin sinuate, last sternite with margin notched; aedeagus of the holotype lost.</p><fig id="F27" position="float" orientation="portrait"><object-id xmlns:xlink="http://www.w3.org/1999/xlink" content-type="doi" xlink:type="simple">10.3897/zookeys.1068.70295.figure27</object-id><object-id xmlns:xlink="http://www.w3.org/1999/xlink" content-type="arpha" xlink:type="simple">59D8681B-F893-56B1-B0B3-CC15BB9BA213</object-id><label>Figure 27.</label><caption><p><italic><tp:taxon-name><tp:taxon-name-part taxon-name-part-type="genus" reg="Cenophengus">Cenophengus</tp:taxon-name-part><tp:taxon-name-part taxon-name-part-type="species" reg="sonoraensis">sonoraensis</tp:taxon-name-part></tp:taxon-name></italic> Zaragoza-Caballero, 2008, male. Habitus: <bold>A</bold> dorsal <bold>B</bold> ventral <bold>C</bold> head dorsal <bold>D</bold> pronotum dorsal <bold>E</bold> hind wing. Wing venation: CR = Radial Cell; r4 = radial 4 vein; RP = Posterior Radial vein; MP1+2 = Posterior Median vein; CuA = Cubital vein; AA and AP = Anterior and Posterior Anal veins.</p></caption><graphic xmlns:xlink="http://www.w3.org/1999/xlink" xlink:href="zookeys-1068-073-g027.jpg" position="float" orientation="portrait" xlink:type="simple" id="oo_607308.jpg"><uri content-type="original_file" xlink:type="simple">https://binary.pensoft.net/fig/607308</uri></graphic></fig></tp:treatment-sec><tp:treatment-sec sec-type="Female and immatures" id="SECID0ESICK"><title>Female and immatures.</title><p>Unknown.</p></tp:treatment-sec><tp:treatment-sec sec-type="distribution" id="SECID0EXICK"><title>Distribution.</title><p>Mexico: Sonora (Fig. <xref ref-type="fig" rid="F19">19</xref>).</p></tp:treatment-sec><tp:treatment-sec><!--Section generated to contain objects referenced in tp:taxon-treatment.--><fig id="F19" position="float" orientation="portrait"><object-id xmlns:xlink="http://www.w3.org/1999/xlink" content-type="doi" xlink:type="simple">10.3897/zookeys.1068.70295.figure19</object-id><object-id xmlns:xlink="http://www.w3.org/1999/xlink" content-type="arpha" xlink:type="simple">A2CBFC67-E872-54DB-9DC5-2FA1991B3050</object-id><label>Figure 19.</label><caption><p>Map of southern North America showing specimen localities for <italic><tp:taxon-name><tp:taxon-name-part taxon-name-part-type="genus" reg="Cenophengus">Cenophengus</tp:taxon-name-part></tp:taxon-name></italic> spp. (continued).</p></caption><graphic xmlns:xlink="http://www.w3.org/1999/xlink" xlink:href="zookeys-1068-073-g019.jpg" position="float" orientation="portrait" xlink:type="simple" id="oo_607300.jpg"><uri content-type="original_file" xlink:type="simple">https://binary.pensoft.net/fig/607300</uri></graphic></fig></tp:treatment-sec><ref-list><ref id="B22"><mixed-citation xmlns:xlink="http://www.w3.org/1999/xlink" xlink:type="simple"><person-group><name name-style="western"><surname>Zaragoza-Caballero</surname><given-names>S</given-names></name></person-group> (<year>2008</year>) <article-title><italic><tp:taxon-name><tp:taxon-name-part taxon-name-part-type="genus">Cenophengus</tp:taxon-name-part></tp:taxon-name></italic> en México (<tp:taxon-name><tp:taxon-name-part taxon-name-part-type="order">Coleoptera</tp:taxon-name-part></tp:taxon-name>: <tp:taxon-name><tp:taxon-name-part taxon-name-part-type="family">Phengodidae</tp:taxon-name-part></tp:taxon-name>: <tp:taxon-name>Mastinocerinae</tp:taxon-name>): descripción de cuatro nuevas especies.</article-title><source>Dugesiana</source><volume>15</volume>: <fpage>153</fpage>–<lpage>158</lpage>.</mixed-citation></ref><ref id="B10"><mixed-citation xmlns:xlink="http://www.w3.org/1999/xlink" xlink:type="simple"><person-group><name name-style="western"><surname>Vega-Badillo</surname><given-names>V</given-names></name><name name-style="western"><surname>Zaragoza-Caballero</surname><given-names>S</given-names></name><name name-style="western"><surname>Ochoterena-Booth</surname><given-names>H</given-names></name><name name-style="western"><surname>Morrone</surname><given-names>JJ</given-names></name></person-group> (<year>2021b</year>) <article-title>Phylogenetic analysis and evolutionary morphology of wings in the genus <italic><tp:taxon-name><tp:taxon-name-part taxon-name-part-type="genus">Cenophengus</tp:taxon-name-part></tp:taxon-name></italic> LeConte, 1881 (<tp:taxon-name><tp:taxon-name-part taxon-name-part-type="order">Coleoptera</tp:taxon-name-part></tp:taxon-name>: <tp:taxon-name><tp:taxon-name-part taxon-name-part-type="family">Phengodidae</tp:taxon-name-part></tp:taxon-name>: <tp:taxon-name>Mastinocerinae</tp:taxon-name>) based on morphological characters.</article-title><source>Zoologischer Anzeiger</source><volume>293</volume>: <fpage>168</fpage>–<lpage>181</lpage>. <ext-link xlink:type="simple" ext-link-type="doi" xlink:href="10.1016/j.jcz.2021.06.007">https://doi.org/10.1016/j.jcz.2021.06.007</ext-link></mixed-citation></ref></ref-list></tp:taxon-treatment>
