# Supplementary material for: Revision of the genus Cenophengus LeConte, 1881 (Coleoptera, Phengodidae), with the description of four new species, new geographic records and a new synonymy
Source: Zookeys. 2021 Nov 4;1068:73–148. doi: 10.3897/zookeys.1068.70295 (PMC8585861; doi:10.3897/zookeys.1068.70295)
Supplement: XML Treatment for Cenophengus tsiik [file zookeys.1068.70295-treatment26.xml]

<!DOCTYPE tp:taxon-treatment
  PUBLIC "-//TaxonX//DTD Taxonomic Treatment Publishing DTD v0 20100105//EN" "tax-treatment-NSO.dtd">
<tp:taxon-treatment xmlns:tp="http://www.plazi.org/taxpub"><tp:treatment-meta><kwd-group><label>Taxon classification</label><kwd><named-content xmlns:xlink="http://www.w3.org/1999/xlink" content-type="kingdom">Animalia</named-content></kwd><kwd><named-content xmlns:xlink="http://www.w3.org/1999/xlink" content-type="order">Coleoptera</named-content></kwd><kwd><named-content xmlns:xlink="http://www.w3.org/1999/xlink" content-type="family">Phengodidae</named-content></kwd></kwd-group><mixed-citation publication-type="journal"><person-group><name><surname>Vega-Badillo</surname><given-names>Viridiana</given-names></name><name><surname>Morrone</surname><given-names>Juan J.</given-names></name><name><surname>Zaragoza-Caballero</surname><given-names>Santiago</given-names></name></person-group><article-title>Revision of the genus <italic><tp:taxon-name><tp:taxon-name-part taxon-name-part-type="genus" reg="Cenophengus">Cenophengus</tp:taxon-name-part></tp:taxon-name></italic> LeConte, 1881 (<tp:taxon-name><tp:taxon-name-part taxon-name-part-type="order">Coleoptera</tp:taxon-name-part></tp:taxon-name>, <tp:taxon-name><tp:taxon-name-part taxon-name-part-type="family">Phengodidae</tp:taxon-name-part></tp:taxon-name>), with the description of four new species, new geographic records and a new synonymy</article-title><source>Zookeys</source><day>04</day><month>11</month><year>2021</year><volume>1068</volume><fpage>73</fpage><lpage>148</lpage><pub-id pub-id-type="doi">10.3897/zookeys.1068.70295</pub-id></mixed-citation></tp:treatment-meta><tp:nomenclature><tp:taxon-name>
            <object-id xmlns:xlink="http://www.w3.org/1999/xlink" content-type="arpha" xlink:type="simple">A5F56C4D-1CA4-5EA8-B36C-52150EC10D0D</object-id>
            <tp:taxon-name-part taxon-name-part-type="genus" reg="Cenophengus">Cenophengus</tp:taxon-name-part>
            <tp:taxon-name-part taxon-name-part-type="species" reg="tsiik">tsiik</tp:taxon-name-part>
            <object-id xmlns:xlink="http://www.w3.org/1999/xlink" content-type="zoobank" xlink:type="simple">http://zoobank.org/32433840-EF27-4AEE-A4BB-3B64A250BE2E</object-id>
          </tp:taxon-name><tp:taxon-authority>Vega-Badillo, Morrone &amp; Zaragoza-Caballero</tp:taxon-authority><tp:taxon-status xmlns:xlink="http://www.w3.org/1999/xlink" xlink:type="simple">sp. nov.</tp:taxon-status><xref ref-type="fig" rid="F28">Fig. 28A–H</xref></tp:nomenclature><tp:treatment-sec sec-type="type locality" id="SECID0EOKCK"><title>Type locality.</title><p>Belize.</p></tp:treatment-sec><tp:treatment-sec sec-type="type material" id="SECID0ETKCK"><title>Type material.</title><p><bold><italic>Holotype</italic></bold> ♂: “BELIZE: Orange Walk Dist/ Rio Bravo Conserv. Area/18. IV. 1995; PKKovarik &amp;/ JShuey colrs; light trap” “From the Michael Ivie Collection” | <named-content xmlns:xlink="http://www.w3.org/1999/xlink" content-type="dwc:institutional_code" xlink:type="simple">NMNH</named-content>.</p></tp:treatment-sec><tp:treatment-sec sec-type="remarks" id="SECID0EDLCK"><title>Remarks.</title><p><italic><tp:taxon-name><tp:taxon-name-part taxon-name-part-type="genus" reg="Cenophengus">Cenophengus</tp:taxon-name-part><tp:taxon-name-part taxon-name-part-type="species" reg="tsiik">tsiik</tp:taxon-name-part></tp:taxon-name></italic> is morphologically similar to <italic><tp:taxon-name><tp:taxon-name-part taxon-name-part-type="genus" reg="Cenophengus">C.</tp:taxon-name-part><tp:taxon-name-part taxon-name-part-type="species" reg="cuicatlaensis">cuicatlaensis</tp:taxon-name-part></tp:taxon-name></italic>, but can be distinguished by the interocular distance and the terminal maxillary palpomere. In <italic><tp:taxon-name><tp:taxon-name-part taxon-name-part-type="genus" reg="Cenophengus">C.</tp:taxon-name-part><tp:taxon-name-part taxon-name-part-type="species" reg="tsiik">tsiik</tp:taxon-name-part></tp:taxon-name></italic>, interocular distance is 3 times eye width, whereas in <italic><tp:taxon-name><tp:taxon-name-part taxon-name-part-type="genus" reg="Cenophengus">C.</tp:taxon-name-part><tp:taxon-name-part taxon-name-part-type="species" reg="cuicatlaensis">cuicatlaensis</tp:taxon-name-part></tp:taxon-name></italic>, it is twice as long as eye width. Terminal maxillary palpomere is shorter than the preceding three combined in <italic><tp:taxon-name><tp:taxon-name-part taxon-name-part-type="genus" reg="Cenophengus">C.</tp:taxon-name-part><tp:taxon-name-part taxon-name-part-type="species" reg="tsiik">tsiik</tp:taxon-name-part></tp:taxon-name></italic>, in <italic><tp:taxon-name><tp:taxon-name-part taxon-name-part-type="genus" reg="Cenophengus">C.</tp:taxon-name-part><tp:taxon-name-part taxon-name-part-type="species" reg="cuicatlaensis">cuicatlaensis</tp:taxon-name-part></tp:taxon-name></italic>, it is longer than the preceding three combined.</p></tp:treatment-sec><tp:treatment-sec sec-type="diagnosis" id="SECID0ELNCK"><title>Diagnosis.</title><p>Integument chagreened, head almost as wide as the pronotum, antennae less than twice the length of the pronotum, antennal rami 1.5 times the respective and antennomere, each elytron 2.8 times as long as wide; aedeagus with three teeth at the inner apex of paramere.</p></tp:treatment-sec><tp:treatment-sec sec-type="description" id="SECID0EQNCK"><title>Description.</title><p><bold>Male.</bold> Body length 5.50 mm, maximum body width 0.65 mm (pronotum). Body dark brown, except for the antennae buccal parts, legs and the two last sternites are pale brown to yellow (Fig. <xref ref-type="fig" rid="F28">28A, B</xref>). <bold><italic>Head</italic>.</bold> Wider (0.68 mm) than long (0.55 mm) (Fig. <xref ref-type="fig" rid="F28">28C</xref>), at eye level, almost as wide as the pronotum (0.65 mm), integument chagreened, punctures twice as long as eye facets and separated by approximately 0.5 punctured diameters, each puncture bearing a yellow-brown seta; interantennal distance (0.09 mm) less than the length of antennomere 1 (0.18 mm); eyes 1/2 as long as head in lateral view, longer (0.30 mm) than wide (0.13 mm); interocular distance (0.40 mm) 3 times eye width; antennae short (1.58 mm less than twice the length of the pronotum; antennomere 1 (0.18 mm) is longer than the next two combined (0.10 mm), antennomere 3 cup-shaped, 4 (0.10 mm) shorter than following antennomeres, 5 to 11 about equal in length (0.15 mm), 12 (terminal) (0.17 mm), antennal rami lanceolate in lateral view, 1.5 times the respective antennomere; terminal maxillary palpomere robust, securiform (0.25 mm), shorter than the preceding three combined; terminal labial palpomere spindle-shaped (0.09 mm), 3 times as long as preceding one (0.03 mm). <bold><italic>Thorax</italic>.</bold> Pronotum longer (0.80 mm) than wide (0.65 mm) (Fig. <xref ref-type="fig" rid="F28">28D</xref>); integument chagreened, punctures twice as long as eye facets and separated by approximately 1 punctured diameter, each puncture bearing a yellow-brown seta, disc convex, with a longitudinal carina in posterior portion of pronotum strongly visible, with a length equal to the median length of the pronotum, posterior margin curved with middle notch, sides almost straight, anterior and posterior angles rounded; mesosternal suture complete; scutellum with posterior margin rounded; each elytron 2.8 times as long (1.12 mm) as wide (0.40 mm), convex, without longitudinal costae, elytral apex rounded; hind wings with posterior radial vein (RP) length 5 times less than the length of MP1+2, radial cell closed, r3 vein absent, r4 vein developed (reaching the radial cell), those of the anterior anal and posterior anal sectors, slightly evident (Fig. <xref ref-type="fig" rid="F28">28E</xref>). Legs: tarsomere 1 of pro-, meso- and metathoracic legs is longer than 2. <bold><italic>Abdomen</italic>.</bold> Integument shiny, punctured, with long dense setae, sternite 7 with margin sinuate, sternite 8 with margin notched; aedeagus with three teeth at the inner apex of paramere (Fig. <xref ref-type="fig" rid="F28">28F–H</xref>).</p><fig id="F28" position="float" orientation="portrait"><object-id xmlns:xlink="http://www.w3.org/1999/xlink" content-type="doi" xlink:type="simple">10.3897/zookeys.1068.70295.figure28</object-id><object-id xmlns:xlink="http://www.w3.org/1999/xlink" content-type="arpha" xlink:type="simple">13F8233C-5A8A-5DEE-86BD-CB689299F377</object-id><label>Figure 28.</label><caption><p><italic><tp:taxon-name><tp:taxon-name-part taxon-name-part-type="genus" reg="Cenophengus">Cenophengus</tp:taxon-name-part><tp:taxon-name-part taxon-name-part-type="species" reg="tsiik">tsiik</tp:taxon-name-part></tp:taxon-name></italic> Vega-Badillo, Morrone &amp; Zaragoza-Caballero, sp. nov., male. Habitus: <bold>A</bold> dorsal <bold>B</bold> ventral <bold>C</bold> head dorsal <bold>D</bold> pronotum dorsal <bold>E</bold> hind wing. Wing venation: CR = Radial Cell; r4 = radial 4 vein; RP = Posterior Radial vein; MP1+2 = Posterior Median vein; CuA = Cubital vein; AP = Posterior Anal vein. Aedeagus: <bold>F</bold> dorsal view <bold>G</bold> lateral view <bold>H</bold> ventral view.</p></caption><graphic xmlns:xlink="http://www.w3.org/1999/xlink" xlink:href="zookeys-1068-073-g028.jpg" position="float" orientation="portrait" xlink:type="simple" id="oo_607309.jpg"><uri content-type="original_file" xlink:type="simple">https://binary.pensoft.net/fig/607309</uri></graphic></fig></tp:treatment-sec><tp:treatment-sec sec-type="Female and immatures" id="SECID0EAQCK"><title>Female and immatures.</title><p>Unknown.</p></tp:treatment-sec><tp:treatment-sec sec-type="distribution" id="SECID0EFQCK"><title>Distribution.</title><p>Belize (Fig. <xref ref-type="fig" rid="F19">19</xref>).</p></tp:treatment-sec><tp:treatment-sec sec-type="etymology" id="SECID0EPQCK"><title>Etymology.</title><p>The term “<tp:taxon-name><tp:taxon-name-part taxon-name-part-type="genus" reg="Cenophengus"/><tp:taxon-name-part taxon-name-part-type="species" reg="tsiik">tsiik</tp:taxon-name-part></tp:taxon-name>” means honour in the Maya language, which is spoken in some regions of Belize.</p></tp:treatment-sec><tp:treatment-sec><!--Section generated to contain objects referenced in tp:taxon-treatment.--><fig id="F19" position="float" orientation="portrait"><object-id xmlns:xlink="http://www.w3.org/1999/xlink" content-type="doi" xlink:type="simple">10.3897/zookeys.1068.70295.figure19</object-id><object-id xmlns:xlink="http://www.w3.org/1999/xlink" content-type="arpha" xlink:type="simple">A2CBFC67-E872-54DB-9DC5-2FA1991B3050</object-id><label>Figure 19.</label><caption><p>Map of southern North America showing specimen localities for <italic><tp:taxon-name><tp:taxon-name-part taxon-name-part-type="genus" reg="Cenophengus">Cenophengus</tp:taxon-name-part></tp:taxon-name></italic> spp. (continued).</p></caption><graphic xmlns:xlink="http://www.w3.org/1999/xlink" xlink:href="zookeys-1068-073-g019.jpg" position="float" orientation="portrait" xlink:type="simple" id="oo_607300.jpg"><uri content-type="original_file" xlink:type="simple">https://binary.pensoft.net/fig/607300</uri></graphic></fig></tp:treatment-sec></tp:taxon-treatment>
