# Supplementary material for: Revision of the genus Cenophengus LeConte, 1881 (Coleoptera, Phengodidae), with the description of four new species, new geographic records and a new synonymy
Source: Zookeys. 2021 Nov 4;1068:73–148. doi: 10.3897/zookeys.1068.70295 (PMC8585861; doi:10.3897/zookeys.1068.70295)
Supplement: XML Treatment for Cenophengus tupae [file zookeys.1068.70295-treatment27.xml]

<!DOCTYPE tp:taxon-treatment
  PUBLIC "-//TaxonX//DTD Taxonomic Treatment Publishing DTD v0 20100105//EN" "tax-treatment-NSO.dtd">
<tp:taxon-treatment xmlns:tp="http://www.plazi.org/taxpub"><tp:treatment-meta><kwd-group><label>Taxon classification</label><kwd><named-content xmlns:xlink="http://www.w3.org/1999/xlink" content-type="kingdom">Animalia</named-content></kwd><kwd><named-content xmlns:xlink="http://www.w3.org/1999/xlink" content-type="order">Coleoptera</named-content></kwd><kwd><named-content xmlns:xlink="http://www.w3.org/1999/xlink" content-type="family">Phengodidae</named-content></kwd></kwd-group><mixed-citation publication-type="journal"><person-group><name><surname>Vega-Badillo</surname><given-names>Viridiana</given-names></name><name><surname>Morrone</surname><given-names>Juan J.</given-names></name><name><surname>Zaragoza-Caballero</surname><given-names>Santiago</given-names></name></person-group><article-title>Revision of the genus <italic><tp:taxon-name><tp:taxon-name-part taxon-name-part-type="genus" reg="Cenophengus">Cenophengus</tp:taxon-name-part></tp:taxon-name></italic> LeConte, 1881 (<tp:taxon-name><tp:taxon-name-part taxon-name-part-type="order">Coleoptera</tp:taxon-name-part></tp:taxon-name>, <tp:taxon-name><tp:taxon-name-part taxon-name-part-type="family">Phengodidae</tp:taxon-name-part></tp:taxon-name>), with the description of four new species, new geographic records and a new synonymy</article-title><source>Zookeys</source><day>04</day><month>11</month><year>2021</year><volume>1068</volume><fpage>73</fpage><lpage>148</lpage><pub-id pub-id-type="doi">10.3897/zookeys.1068.70295</pub-id></mixed-citation></tp:treatment-meta><tp:nomenclature><tp:taxon-name>
            <object-id xmlns:xlink="http://www.w3.org/1999/xlink" content-type="arpha" xlink:type="simple">A9A8831F-6CC8-55AC-8327-3B3C378B0F06</object-id>
            <tp:taxon-name-part taxon-name-part-type="genus" reg="Cenophengus">Cenophengus</tp:taxon-name-part>
            <tp:taxon-name-part taxon-name-part-type="species" reg="tupae">tupae</tp:taxon-name-part>
          </tp:taxon-name><tp:taxon-authority>Vega-Badillo et al. 2021</tp:taxon-authority><xref ref-type="fig" rid="F29">Fig. 29A–H</xref><tp:nomenclature-citation-list><tp:nomenclature-citation><tp:taxon-name>
                <tp:taxon-name-part taxon-name-part-type="genus" reg="Cenophengus">Cenophengus</tp:taxon-name-part>
                <tp:taxon-name-part taxon-name-part-type="species" reg="tupae">tupae</tp:taxon-name-part>
              </tp:taxon-name><comment><xref ref-type="bibr" rid="B9">Vega-Badillo et al. 2021a</xref>: 232.</comment></tp:nomenclature-citation></tp:nomenclature-citation-list></tp:nomenclature><tp:treatment-sec sec-type="type locality" id="SECID0EXSCK"><title>Type locality.</title><p>San Luis Potosí, Mexico.</p></tp:treatment-sec><tp:treatment-sec sec-type="type material" id="SECID0E3SCK"><title>Type material examined.</title><p><bold><italic>Holotype</italic></bold> ♂: “Mexico, San Luis Potosí, / Tamasopo. Cerro al noroeste/ del cafetal, 01-06-15, / N 21°55.47' W 99°24.95' Col. / Jessica Ríos” | <named-content xmlns:xlink="http://www.w3.org/1999/xlink" content-type="dwc:institutional_code" xlink:type="simple">CNIN</named-content>. <bold><italic>Paratype</italic></bold> ♂: same data | <named-content xmlns:xlink="http://www.w3.org/1999/xlink" content-type="dwc:institutional_code" xlink:type="simple">CNIN</named-content>.</p></tp:treatment-sec><tp:treatment-sec sec-type="remarks" id="SECID0EUTCK"><title>Remarks.</title><p><italic><tp:taxon-name><tp:taxon-name-part taxon-name-part-type="genus" reg="Cenophengus">Cenophengus</tp:taxon-name-part><tp:taxon-name-part taxon-name-part-type="species" reg="tupae">tupae</tp:taxon-name-part></tp:taxon-name></italic> is morphologically similar to <italic><tp:taxon-name><tp:taxon-name-part taxon-name-part-type="genus" reg="Cenophengus">C.</tp:taxon-name-part><tp:taxon-name-part taxon-name-part-type="species" reg="howdeni">howdeni</tp:taxon-name-part></tp:taxon-name></italic>, but can be distinguished by the length of antennomere 1, the pronotal disc and interocular distance. In <italic><tp:taxon-name><tp:taxon-name-part taxon-name-part-type="genus" reg="Cenophengus">C.</tp:taxon-name-part><tp:taxon-name-part taxon-name-part-type="species" reg="tupae">tupae</tp:taxon-name-part></tp:taxon-name></italic>, antennomere 1 is longer than the next two combined, whereas in <italic><tp:taxon-name><tp:taxon-name-part taxon-name-part-type="genus" reg="Cenophengus">C.</tp:taxon-name-part><tp:taxon-name-part taxon-name-part-type="species" reg="howdeni">howdeni</tp:taxon-name-part></tp:taxon-name></italic>, it is shorter than the next two combined. The pronotal disc is convex, weakly elevated dorsally, forming a small depression in the basal part of each side, in <italic><tp:taxon-name><tp:taxon-name-part taxon-name-part-type="genus" reg="Cenophengus">C.</tp:taxon-name-part><tp:taxon-name-part taxon-name-part-type="species" reg="howdeni">howdeni</tp:taxon-name-part></tp:taxon-name></italic> it has a groove along mid-line. The interocular distance is 3.0 times eye width in <italic><tp:taxon-name><tp:taxon-name-part taxon-name-part-type="genus" reg="Cenophengus">C.</tp:taxon-name-part><tp:taxon-name-part taxon-name-part-type="species" reg="howdeni">howdeni</tp:taxon-name-part></tp:taxon-name></italic>, in <italic><tp:taxon-name><tp:taxon-name-part taxon-name-part-type="genus" reg="Cenophengus">C.</tp:taxon-name-part><tp:taxon-name-part taxon-name-part-type="species" reg="tupae">tupae</tp:taxon-name-part></tp:taxon-name></italic>, it is twice as long as eye width.</p></tp:treatment-sec><tp:treatment-sec sec-type="diagnosis" id="SECID0EHWCK"><title>Diagnosis.</title><p>Body brown except for antennae yellow-brown, integument chagreened, antennae long, more than twice the length of pronotum, antennal rami 3 times as long as the respective antennomere, head almost as wide as the pronotum and each elytron 4.1 times as long as wide; aedeagus trilobed with three teeth at the inner apex of paramere.</p></tp:treatment-sec><tp:treatment-sec sec-type="redescription" id="SECID0EMWCK"><title>Redescription.</title><p><bold>Male.</bold> Body length 4.0–5.2 mm, maximum body width 0.60–0.70 mm (pronotum). Body brown, except for antennae and stripe on pronotum yellow-brown (Fig. <xref ref-type="fig" rid="F29">29A, B</xref>). <bold><italic>Head</italic>.</bold> Wider (0.60–0.71 mm) (0.655 ± 0.077 mm, n = 2) than long (0.40–0.50 mm) (0.45 ± 0.07 mm, n = 2) (Fig. <xref ref-type="fig" rid="F29">29C</xref>), at eye level, almost as wider as the pronotum, integument chagreened, punctures 1.5 times as long as eye facets and separated by approximately 1.5 punctured diameters, each puncture bearing a yellow-brown seta; interantennal distance (0.04–0.05 mm) (0.045 ± 0.007 mm, n = 2) less than the length of antennomere 1 (0.16–0.18 mm) (0.17 ± 0.014 mm, n = 2); eyes 1/2 as long as head in lateral view, longer (0.27–0.30 mm) (0.285 ± 0.021 mm, n = 2) than wide (0.18–0.23 mm) (0.20 ± 0.035 mm, n = 2); interocular distance (0.35–0.40 mm) (0.375 ± 0.035 mm, n = 2) twice as long as eye width; antennae long (1.54–1.60 mm) (1.58 ± 0.042 mm, n = 2), more than twice the length of pronotum; antennomere 1 (0.16–0.18 mm) (0.17 ± 0.014 mm, n = 2) longer than the next two combined, antennomere 3 cup-shaped, 4 (0.12–0.13 mm) (0.125 ± 0.007 mm, n = 2) shorter than the following antennomeres, 5 to 11 about equal in length (0.14–0.15 mm) (0.145 ± 0.007 mm, n = 2), 12 (terminal) (0.17–0.20) (0.18 ± 0.021 mm, n = 2), antennal rami lanceolate in lateral view, 3 times as long as the respective antennomere; terminal maxillary palpomere robust, securiform (0.15–0.16 mm) (0.155 ± 0.007 mm, n = 2), shorter than the preceding three combined; terminal labial palpomere spindle-shaped (0.09–0.10 mm) (0.095 ± 0.007 mm, n = 2), 3 times as long as the preceding one (0.03) (0.03 ± 0 mm, n = 2). <bold><italic>Thorax</italic>.</bold> Pronotum longer (0.72–0.80 mm) (0.76 ± 0.056 mm, n = 2) than wide (0.60–0.71 mm) (0.65 ± 0.077 mm, n = 2) (Fig. <xref ref-type="fig" rid="F29">29D</xref>); integument chagreened, punctures 1.5 times as long as eye facets and separated by approximately 1.5 punctured diameters, each puncture bearing a yellow-brown seta, convex disc, weakly elevated dorsally, forming a small depression in the basal part of each side, posterior margin almost straight with middle notch, sides almost straight, anterior angles rounded and posterior angles acute; mesosternal suture complete; scutellum with posterior margin rounded; each elytron 4.1 times as long (1.57–1.90 mm) (1.73 ± 0.233 mm, n = 2) as wide (0.40–0.46 mm) (0.43 ± 0.021 mm, n = 2), convex, without longitudinal costae, elytral apex rounded; hind wings with posterior radial vein (RP) length 3 times less than the length of MP1+2, radial cell closed, r3 vein present, r4 vein reduced (not reaching the RP or the radial cell), those of the anterior anal and posterior anal sectors, evident (Fig. <xref ref-type="fig" rid="F29">29E</xref>). Legs: tarsomeres 1 and 2 of the prothoracic legs with a similar length and tarsomere 1 of meso- and metathoracic legs is longer than 2. <bold><italic>Abdomen</italic>.</bold> Integument shiny, punctured, with long dense setae, sternite 7 with margin sinuate, sternite 8 with margin notched; aedeagus trilobed with three teeth at the inner apex of paramere (Fig. <xref ref-type="fig" rid="F29">29F–H</xref>).</p><fig id="F29" position="float" orientation="portrait"><object-id xmlns:xlink="http://www.w3.org/1999/xlink" content-type="doi" xlink:type="simple">10.3897/zookeys.1068.70295.figure29</object-id><object-id xmlns:xlink="http://www.w3.org/1999/xlink" content-type="arpha" xlink:type="simple">13B2B317-09EC-53E2-A270-D225F25C062E</object-id><label>Figure 29.</label><caption><p><italic><tp:taxon-name><tp:taxon-name-part taxon-name-part-type="genus" reg="Cenophengus">Cenophengus</tp:taxon-name-part><tp:taxon-name-part taxon-name-part-type="species" reg="tupae">tupae</tp:taxon-name-part></tp:taxon-name></italic> Vega-Badillo et al. 2021, male. Habitus: <bold>A</bold> dorsal <bold>B</bold> ventral <bold>C</bold> head dorsal <bold>D</bold> pronotum dorsal <bold>E</bold> hind wing. Wing venation: CR = Radial Cell; r3 = radial 3 vein; r4 = radial 4 vein; RP = Posterior Radial vein; MP1+2 = Posterior Median, vein; CuA = Cubital vein; AA and AP = Anterior and Posterior Anal veins. Aedeagus: <bold>F</bold> dorsal view <bold>G</bold> lateral view <bold>H</bold> ventral view.</p></caption><graphic xmlns:xlink="http://www.w3.org/1999/xlink" xlink:href="zookeys-1068-073-g029.jpg" position="float" orientation="portrait" xlink:type="simple" id="oo_607310.jpg"><uri content-type="original_file" xlink:type="simple">https://binary.pensoft.net/fig/607310</uri></graphic></fig></tp:treatment-sec><tp:treatment-sec sec-type="Female and immatures" id="SECID0E3YCK"><title>Female and immatures.</title><p>Unknown.</p></tp:treatment-sec><tp:treatment-sec sec-type="distribution" id="SECID0EBZCK"><title>Distribution.</title><p>Mexico: San Luis Potosí (Fig. <xref ref-type="fig" rid="F19">19</xref>).</p></tp:treatment-sec><tp:treatment-sec><!--Section generated to contain objects referenced in tp:taxon-treatment.--><fig id="F19" position="float" orientation="portrait"><object-id xmlns:xlink="http://www.w3.org/1999/xlink" content-type="doi" xlink:type="simple">10.3897/zookeys.1068.70295.figure19</object-id><object-id xmlns:xlink="http://www.w3.org/1999/xlink" content-type="arpha" xlink:type="simple">A2CBFC67-E872-54DB-9DC5-2FA1991B3050</object-id><label>Figure 19.</label><caption><p>Map of southern North America showing specimen localities for <italic><tp:taxon-name><tp:taxon-name-part taxon-name-part-type="genus" reg="Cenophengus">Cenophengus</tp:taxon-name-part></tp:taxon-name></italic> spp. (continued).</p></caption><graphic xmlns:xlink="http://www.w3.org/1999/xlink" xlink:href="zookeys-1068-073-g019.jpg" position="float" orientation="portrait" xlink:type="simple" id="oo_607300.jpg"><uri content-type="original_file" xlink:type="simple">https://binary.pensoft.net/fig/607300</uri></graphic></fig></tp:treatment-sec><ref-list><ref id="B9"><mixed-citation xmlns:xlink="http://www.w3.org/1999/xlink" xlink:type="simple"><person-group><name name-style="western"><surname>Vega-Badillo</surname><given-names>V</given-names></name><name name-style="western"><surname>Zaragoza-Caballero</surname><given-names>S</given-names></name><name name-style="western"><surname>Ríos-Ibarra</surname><given-names>JJ</given-names></name></person-group> (<year>2021a</year>) <article-title>New species of the genus <italic><tp:taxon-name><tp:taxon-name-part taxon-name-part-type="genus">Cenophengus</tp:taxon-name-part></tp:taxon-name></italic> LeConte 1881 (<tp:taxon-name><tp:taxon-name-part taxon-name-part-type="order">Coleoptera</tp:taxon-name-part></tp:taxon-name>; <tp:taxon-name><tp:taxon-name-part taxon-name-part-type="family">Phengodidae</tp:taxon-name-part></tp:taxon-name>) from Mexico and Guatemala.</article-title><source>Zootaxa</source><volume>5023</volume>(<issue>2</issue>): <fpage>223</fpage>–<lpage>238</lpage>. <ext-link xlink:type="simple" ext-link-type="doi" xlink:href="10.11646/zootaxa.5023.2.3">https://doi.org/10.11646/zootaxa.5023.2.3</ext-link></mixed-citation></ref></ref-list></tp:taxon-treatment>
