# Supplementary material for: Revision of the genus Cenophengus LeConte, 1881 (Coleoptera, Phengodidae), with the description of four new species, new geographic records and a new synonymy
Source: Zookeys. 2021 Nov 4;1068:73–148. doi: 10.3897/zookeys.1068.70295 (PMC8585861; doi:10.3897/zookeys.1068.70295)
Supplement: XML Treatment for Cenophengus villae [file zookeys.1068.70295-treatment28.xml]

<!DOCTYPE tp:taxon-treatment
  PUBLIC "-//TaxonX//DTD Taxonomic Treatment Publishing DTD v0 20100105//EN" "tax-treatment-NSO.dtd">
<tp:taxon-treatment xmlns:tp="http://www.plazi.org/taxpub"><tp:treatment-meta><kwd-group><label>Taxon classification</label><kwd><named-content xmlns:xlink="http://www.w3.org/1999/xlink" content-type="kingdom">Animalia</named-content></kwd><kwd><named-content xmlns:xlink="http://www.w3.org/1999/xlink" content-type="order">Coleoptera</named-content></kwd><kwd><named-content xmlns:xlink="http://www.w3.org/1999/xlink" content-type="family">Phengodidae</named-content></kwd></kwd-group><mixed-citation publication-type="journal"><person-group><name><surname>Vega-Badillo</surname><given-names>Viridiana</given-names></name><name><surname>Morrone</surname><given-names>Juan J.</given-names></name><name><surname>Zaragoza-Caballero</surname><given-names>Santiago</given-names></name></person-group><article-title>Revision of the genus <italic><tp:taxon-name><tp:taxon-name-part taxon-name-part-type="genus" reg="Cenophengus">Cenophengus</tp:taxon-name-part></tp:taxon-name></italic> LeConte, 1881 (<tp:taxon-name><tp:taxon-name-part taxon-name-part-type="order">Coleoptera</tp:taxon-name-part></tp:taxon-name>, <tp:taxon-name><tp:taxon-name-part taxon-name-part-type="family">Phengodidae</tp:taxon-name-part></tp:taxon-name>), with the description of four new species, new geographic records and a new synonymy</article-title><source>Zookeys</source><day>04</day><month>11</month><year>2021</year><volume>1068</volume><fpage>73</fpage><lpage>148</lpage><pub-id pub-id-type="doi">10.3897/zookeys.1068.70295</pub-id></mixed-citation></tp:treatment-meta><tp:nomenclature><tp:taxon-name>
            <object-id xmlns:xlink="http://www.w3.org/1999/xlink" content-type="arpha" xlink:type="simple">277B116A-B532-5C7E-BCDC-8A265FB41F77</object-id>
            <tp:taxon-name-part taxon-name-part-type="genus" reg="Cenophengus">Cenophengus</tp:taxon-name-part>
            <tp:taxon-name-part taxon-name-part-type="species" reg="villae">villae</tp:taxon-name-part>
          </tp:taxon-name><tp:taxon-authority>Zaragoza-Caballero, 1984</tp:taxon-authority><xref ref-type="fig" rid="F30">Fig. 30A–E</xref><tp:nomenclature-citation-list><tp:nomenclature-citation><tp:taxon-name>
                <tp:taxon-name-part taxon-name-part-type="genus" reg="Cenophengus">Cenophengus</tp:taxon-name-part>
                <tp:taxon-name-part taxon-name-part-type="species" reg="villae">villae</tp:taxon-name-part>
              </tp:taxon-name><comment>Zaragoza-Caballero, 1984: 198.</comment></tp:nomenclature-citation></tp:nomenclature-citation-list></tp:nomenclature><tp:treatment-sec sec-type="type locality" id="SECID0EA2CK"><title>Type locality.</title><p>Veracruz, Mexico.</p></tp:treatment-sec><tp:treatment-sec sec-type="type material" id="SECID0EF2CK"><title>Type material examined.</title><p><bold><italic>Holotype</italic></bold> ♂: Mexico: “Veracruz, Metlac, / VI. 76 /900 m.a.s.l. / S. Zaragoza / Col. Noc.” | <named-content xmlns:xlink="http://www.w3.org/1999/xlink" content-type="dwc:institutional_code" xlink:type="simple">CNIN</named-content>.</p></tp:treatment-sec><tp:treatment-sec sec-type="remarks" id="SECID0EV2CK"><title>Remarks.</title><p><italic><tp:taxon-name><tp:taxon-name-part taxon-name-part-type="genus" reg="Cenophengus">Cenophengus</tp:taxon-name-part><tp:taxon-name-part taxon-name-part-type="species" reg="villae">villae</tp:taxon-name-part></tp:taxon-name></italic> is sister to <italic><tp:taxon-name><tp:taxon-name-part taxon-name-part-type="genus" reg="Cenophengus">C.</tp:taxon-name-part><tp:taxon-name-part taxon-name-part-type="species" reg="brunneus">brunneus</tp:taxon-name-part></tp:taxon-name></italic> (<xref ref-type="bibr" rid="B10">Vega-Badillo et al. 2021b</xref>), but can be distinguished by the interocular distance: in <italic><tp:taxon-name><tp:taxon-name-part taxon-name-part-type="genus" reg="Cenophengus">C.</tp:taxon-name-part><tp:taxon-name-part taxon-name-part-type="species" reg="villae">villae</tp:taxon-name-part></tp:taxon-name></italic>, it is 4 times eye width, whereas in <italic><tp:taxon-name><tp:taxon-name-part taxon-name-part-type="genus" reg="Cenophengus">C.</tp:taxon-name-part><tp:taxon-name-part taxon-name-part-type="species" reg="brunneus">brunneus</tp:taxon-name-part></tp:taxon-name></italic>, it is 3.5 times longer. Additionally, in <italic><tp:taxon-name><tp:taxon-name-part taxon-name-part-type="genus" reg="Cenophengus">C.</tp:taxon-name-part><tp:taxon-name-part taxon-name-part-type="species" reg="villae">villae</tp:taxon-name-part></tp:taxon-name></italic>, the pronotal disc has a longitudinal carina, whereas in <italic><tp:taxon-name><tp:taxon-name-part taxon-name-part-type="genus" reg="Cenophengus">C.</tp:taxon-name-part><tp:taxon-name-part taxon-name-part-type="species" reg="brunneus">brunneus</tp:taxon-name-part></tp:taxon-name></italic>, the disc is without a longitudinal carina.</p></tp:treatment-sec><tp:treatment-sec sec-type="diagnosis" id="SECID0EB5CK"><title>Diagnosis.</title><p>Body dark brown, integument chagreened, antennae less than twice the length of the pronotum, antennal rami 1.5 times the respective antennomere and each elytron 4.3 times as long as wide.</p></tp:treatment-sec><tp:treatment-sec sec-type="redescription" id="SECID0EG5CK"><title>Redescription.</title><p><bold>Male.</bold> Body length 4.20 mm, maximum body width 0.51 mm (pronotum). Body dark brown, except for legs yellowish (Fig. <xref ref-type="fig" rid="F30">30A</xref>). <bold><italic>Head</italic>.</bold> Wider (0.65 mm) than long (0.50 mm) (Fig. <xref ref-type="fig" rid="F30">30B</xref>), at eye level, less wide than the pronotum, integument chagreened, punctures twice as long as eye facets and separated by approximately 1 punctured diameter, each puncture bearing a brown seta; interantennal distance (0.05 mm) less than the length of antennomere 1 (0.13 mm); eyes 1/2 as long as head in lateral view, longer (0.28 mm) than wide (0.15 mm); interocular distance (0.70 mm) 4 times eye width; antennae short (1.50 mm) less than twice the length of the pronotum; antennomere 1 (0.13 mm) as long as the next two combined, antennomere 3 cup-shaped, 4 (0.11 mm) shorter than following antennomeres, 5 to 11 about equal in length (0.15 mm), 12 (terminal) (0.20 mm), antennal rami lanceolate in lateral view, 1.5 times the respective antennomere; terminal maxillary palpomere robust, securiform (0.40 mm), as long as the preceding three combined; terminal labial palpomere spindle-shaped (0.06 mm), 3 times as long as preceding one (0.02 mm). <bold><italic>Thorax</italic>.</bold> Pronotum longer (0.70 mm) than wide (0.51 mm) (Fig. <xref ref-type="fig" rid="F30">30C</xref>); integument chagreened, punctures twice as long as eye facets and separated by approximately 1 punctured diameter, each puncture bearing a brown seta, disc convex, with a longitudinal carina in posterior portion of pronotum strongly visible, with a length that does not reach the median length of the pronotum, posterior margin curved, sides almost straight, anterior and posterior angles rounded; mesosternal suture complete; scutellum with posterior margin rounded; each elytron 4.3 times as long (1.64 mm) as wide (0.38 mm), convex, without longitudinal costae, elytral apex rounded; hind wings with posterior radial vein (RP) length 5 times less than the length of MP1+2, radial cell closed, r3 vein present, r4 vein reduced (not reaching the RP or the radial cell, those of the anterior anal and posterior anal sectors, evident (Fig. <xref ref-type="fig" rid="F30">30D</xref>). Legs: tarsomeres 1 and 2 of pro- and mesothoracic legs with a similar length, tarsomere 1 of metathoracic legs is longer than 2. <bold><italic>Abdomen</italic>.</bold> Integument shiny, punctured, with long dense setae, sternite 7 with margin sinuate, sternite 8 with margin notched; aedeagus of the holotype lost.</p><fig id="F30" position="float" orientation="portrait"><object-id xmlns:xlink="http://www.w3.org/1999/xlink" content-type="doi" xlink:type="simple">10.3897/zookeys.1068.70295.figure30</object-id><object-id xmlns:xlink="http://www.w3.org/1999/xlink" content-type="arpha" xlink:type="simple">DE3A3C0C-1A75-5CEB-8351-632034DDCE9B</object-id><label>Figure 30.</label><caption><p><italic><tp:taxon-name><tp:taxon-name-part taxon-name-part-type="genus" reg="Cenophengus">Cenophengus</tp:taxon-name-part><tp:taxon-name-part taxon-name-part-type="species" reg="villae">villae</tp:taxon-name-part></tp:taxon-name></italic> Zaragoza-Caballero, 1984, male. Habitus: <bold>A</bold> dorsal <bold>B</bold> head dorsal <bold>C</bold> pronotum dorsal <bold>D</bold> hind wing. Wing venation: CR = Radial Cell; r3 = radial 3 vein; r4 = radial 4 vein; RP = Posterior Radial vein; MP1+2 = Posterior Median vein; CuA = Cubital vein; AA and AP = Anterior and Posterior Anal veins.</p></caption><graphic xmlns:xlink="http://www.w3.org/1999/xlink" xlink:href="zookeys-1068-073-g030.jpg" position="float" orientation="portrait" xlink:type="simple" id="oo_607311.jpg"><uri content-type="original_file" xlink:type="simple">https://binary.pensoft.net/fig/607311</uri></graphic></fig></tp:treatment-sec><tp:treatment-sec sec-type="Female and immatures" id="SECID0EKADK"><title>Female and immatures.</title><p>Unknown.</p></tp:treatment-sec><tp:treatment-sec sec-type="distribution" id="SECID0EPADK"><title>Distribution.</title><p>Mexico: Veracruz (Fig. <xref ref-type="fig" rid="F19">19</xref>).</p></tp:treatment-sec><tp:treatment-sec><!--Section generated to contain objects referenced in tp:taxon-treatment.--><fig id="F19" position="float" orientation="portrait"><object-id xmlns:xlink="http://www.w3.org/1999/xlink" content-type="doi" xlink:type="simple">10.3897/zookeys.1068.70295.figure19</object-id><object-id xmlns:xlink="http://www.w3.org/1999/xlink" content-type="arpha" xlink:type="simple">A2CBFC67-E872-54DB-9DC5-2FA1991B3050</object-id><label>Figure 19.</label><caption><p>Map of southern North America showing specimen localities for <italic><tp:taxon-name><tp:taxon-name-part taxon-name-part-type="genus" reg="Cenophengus">Cenophengus</tp:taxon-name-part></tp:taxon-name></italic> spp. (continued).</p></caption><graphic xmlns:xlink="http://www.w3.org/1999/xlink" xlink:href="zookeys-1068-073-g019.jpg" position="float" orientation="portrait" xlink:type="simple" id="oo_607300.jpg"><uri content-type="original_file" xlink:type="simple">https://binary.pensoft.net/fig/607300</uri></graphic></fig></tp:treatment-sec><ref-list><ref id="B10"><mixed-citation xmlns:xlink="http://www.w3.org/1999/xlink" xlink:type="simple"><person-group><name name-style="western"><surname>Vega-Badillo</surname><given-names>V</given-names></name><name name-style="western"><surname>Zaragoza-Caballero</surname><given-names>S</given-names></name><name name-style="western"><surname>Ochoterena-Booth</surname><given-names>H</given-names></name><name name-style="western"><surname>Morrone</surname><given-names>JJ</given-names></name></person-group> (<year>2021b</year>) <article-title>Phylogenetic analysis and evolutionary morphology of wings in the genus <italic><tp:taxon-name><tp:taxon-name-part taxon-name-part-type="genus">Cenophengus</tp:taxon-name-part></tp:taxon-name></italic> LeConte, 1881 (<tp:taxon-name><tp:taxon-name-part taxon-name-part-type="order">Coleoptera</tp:taxon-name-part></tp:taxon-name>: <tp:taxon-name><tp:taxon-name-part taxon-name-part-type="family">Phengodidae</tp:taxon-name-part></tp:taxon-name>: <tp:taxon-name>Mastinocerinae</tp:taxon-name>) based on morphological characters.</article-title><source>Zoologischer Anzeiger</source><volume>293</volume>: <fpage>168</fpage>–<lpage>181</lpage>. <ext-link xlink:type="simple" ext-link-type="doi" xlink:href="10.1016/j.jcz.2021.06.007">https://doi.org/10.1016/j.jcz.2021.06.007</ext-link></mixed-citation></ref></ref-list></tp:taxon-treatment>
