# Supplementary material for: Revision of the genus Cenophengus LeConte, 1881 (Coleoptera, Phengodidae), with the description of four new species, new geographic records and a new synonymy
Source: Zookeys. 2021 Nov 4;1068:73–148. doi: 10.3897/zookeys.1068.70295 (PMC8585861; doi:10.3897/zookeys.1068.70295)
Supplement: XML Treatment for Cenophengus wittmeri [file zookeys.1068.70295-treatment29.xml]

<!DOCTYPE tp:taxon-treatment
  PUBLIC "-//TaxonX//DTD Taxonomic Treatment Publishing DTD v0 20100105//EN" "tax-treatment-NSO.dtd">
<tp:taxon-treatment xmlns:tp="http://www.plazi.org/taxpub"><tp:treatment-meta><kwd-group><label>Taxon classification</label><kwd><named-content xmlns:xlink="http://www.w3.org/1999/xlink" content-type="kingdom">Animalia</named-content></kwd><kwd><named-content xmlns:xlink="http://www.w3.org/1999/xlink" content-type="order">Coleoptera</named-content></kwd><kwd><named-content xmlns:xlink="http://www.w3.org/1999/xlink" content-type="family">Phengodidae</named-content></kwd></kwd-group><mixed-citation publication-type="journal"><person-group><name><surname>Vega-Badillo</surname><given-names>Viridiana</given-names></name><name><surname>Morrone</surname><given-names>Juan J.</given-names></name><name><surname>Zaragoza-Caballero</surname><given-names>Santiago</given-names></name></person-group><article-title>Revision of the genus <italic><tp:taxon-name><tp:taxon-name-part taxon-name-part-type="genus" reg="Cenophengus">Cenophengus</tp:taxon-name-part></tp:taxon-name></italic> LeConte, 1881 (<tp:taxon-name><tp:taxon-name-part taxon-name-part-type="order">Coleoptera</tp:taxon-name-part></tp:taxon-name>, <tp:taxon-name><tp:taxon-name-part taxon-name-part-type="family">Phengodidae</tp:taxon-name-part></tp:taxon-name>), with the description of four new species, new geographic records and a new synonymy</article-title><source>Zookeys</source><day>04</day><month>11</month><year>2021</year><volume>1068</volume><fpage>73</fpage><lpage>148</lpage><pub-id pub-id-type="doi">10.3897/zookeys.1068.70295</pub-id></mixed-citation></tp:treatment-meta><tp:nomenclature><tp:taxon-name>
            <object-id xmlns:xlink="http://www.w3.org/1999/xlink" content-type="arpha" xlink:type="simple">A9F8BFAE-4D04-5210-A7C4-3C7FB0939636</object-id>
            <tp:taxon-name-part taxon-name-part-type="genus" reg="Cenophengus">Cenophengus</tp:taxon-name-part>
            <tp:taxon-name-part taxon-name-part-type="species" reg="wittmeri">wittmeri</tp:taxon-name-part>
          </tp:taxon-name><tp:taxon-authority>Zaragoza-Caballero, 1984</tp:taxon-authority><xref ref-type="fig" rid="F31">Fig. 31A–H</xref><tp:nomenclature-citation-list><tp:nomenclature-citation><tp:taxon-name>
                <tp:taxon-name-part taxon-name-part-type="genus" reg="Cenophengus">Cenophengus</tp:taxon-name-part>
                <tp:taxon-name-part taxon-name-part-type="species" reg="wittmeri">wittmeri</tp:taxon-name-part>
              </tp:taxon-name><comment>Zaragoza-Caballero, 1984: 196.</comment></tp:nomenclature-citation></tp:nomenclature-citation-list></tp:nomenclature><tp:treatment-sec sec-type="type locality" id="SECID0EOCDK"><title>Type locality.</title><p>Puebla, Mexico.</p></tp:treatment-sec><tp:treatment-sec sec-type="type material" id="SECID0ETCDK"><title>Type material examined.</title><p><bold><italic>Holotype</italic></bold> ♂: Mexico: “Puebla, Plata, / VII-75 / 960 m.a.s.l. / J. Bueno / Col. Noc.” |<named-content xmlns:xlink="http://www.w3.org/1999/xlink" content-type="dwc:institutional_code" xlink:type="simple">CNIN</named-content>. <bold><italic>Paratype</italic></bold> ♂: “Mexico: Hidalgo, Ixtlahuaco / Alt. 1550 m. 17- 07- 1983 / Luz incandescente amarilla / colecta nocturna, Bosque / Mesófilo de montaña. / Col. R. Terrón” (1) | <named-content xmlns:xlink="http://www.w3.org/1999/xlink" content-type="dwc:institutional_code" xlink:type="simple">CNIN</named-content>.</p></tp:treatment-sec><tp:treatment-sec sec-type="remarks" id="SECID0ELDDK"><title>Remarks.</title><p><italic><tp:taxon-name><tp:taxon-name-part taxon-name-part-type="genus" reg="Cenophengus">Cenophengus</tp:taxon-name-part><tp:taxon-name-part taxon-name-part-type="species" reg="wittmeri">wittmeri</tp:taxon-name-part></tp:taxon-name></italic> is morphologically similar to <italic><tp:taxon-name><tp:taxon-name-part taxon-name-part-type="genus" reg="Cenophengus">C.</tp:taxon-name-part><tp:taxon-name-part taxon-name-part-type="species" reg="marmoratus">marmoratus</tp:taxon-name-part></tp:taxon-name></italic>, but can be distinguished by the colour of the body and the terminal maxillary palpomere. In <italic><tp:taxon-name><tp:taxon-name-part taxon-name-part-type="genus" reg="Cenophengus">C.</tp:taxon-name-part><tp:taxon-name-part taxon-name-part-type="species" reg="wittmeri">wittmeri</tp:taxon-name-part></tp:taxon-name></italic>, its body is brown, except for the middle part of the pronotum that is dark brown, whereas in <italic><tp:taxon-name><tp:taxon-name-part taxon-name-part-type="genus" reg="Cenophengus">C.</tp:taxon-name-part><tp:taxon-name-part taxon-name-part-type="species" reg="marmoratus">marmoratus</tp:taxon-name-part></tp:taxon-name></italic>, it is yellow or pale brown, the pronotum partially interrupted by darker brown spots. The terminal maxillary palpomere is as long as the preceding three combined in <italic><tp:taxon-name><tp:taxon-name-part taxon-name-part-type="genus" reg="Cenophengus">C.</tp:taxon-name-part><tp:taxon-name-part taxon-name-part-type="species" reg="wittmeri">wittmeri</tp:taxon-name-part></tp:taxon-name></italic>, in <italic><tp:taxon-name><tp:taxon-name-part taxon-name-part-type="genus" reg="Cenophengus">C.</tp:taxon-name-part><tp:taxon-name-part taxon-name-part-type="species" reg="marmoratus">marmoratus</tp:taxon-name-part></tp:taxon-name></italic>, it is shorter than the preceding three combined. Additionally, in <italic><tp:taxon-name><tp:taxon-name-part taxon-name-part-type="genus" reg="Cenophengus">C.</tp:taxon-name-part><tp:taxon-name-part taxon-name-part-type="species" reg="wittmeri">wittmeri</tp:taxon-name-part></tp:taxon-name></italic>, the posterior radial vein length is twice less than the length of MP1+2, whereas in <italic><tp:taxon-name><tp:taxon-name-part taxon-name-part-type="genus" reg="Cenophengus">C.</tp:taxon-name-part><tp:taxon-name-part taxon-name-part-type="species" reg="marmoratus">marmoratus</tp:taxon-name-part></tp:taxon-name></italic>, it is 1.6 times less than the length of MP1+2.</p></tp:treatment-sec><tp:treatment-sec sec-type="diagnosis" id="SECID0EJGDK"><title>Diagnosis.</title><p>Body brown, except for middle part of pronotum, integument chagreened, head almost as wide as the pronotum, antennae long, more than twice the length of pronotum, antennal rami twice as long as the respective antennomere and each elytron 3.7 times as long as wide; aedeagus with three teeth at the inner apex of paramere.</p></tp:treatment-sec><tp:treatment-sec sec-type="redescription" id="SECID0EOGDK"><title>Redescription.</title><p><bold>Male.</bold> Body length 5.80–9.20 mm, maximum body width 0.87–1.04 mm (pronotum). Body brown, except for middle part of pronotum and last two sternites dark brown, elytral apex whitish (Fig. <xref ref-type="fig" rid="F31">31A, B</xref>). <bold><italic>Head</italic>.</bold> Wider (0.83–0.90 mm) (0.85 ± 0.034 mm, n = 4) than long (0.62–0.80 mm) (0.74 ± 0.081 mm, n = 4) (Fig. <xref ref-type="fig" rid="F31">31C</xref>), at eye level, almost as wide as the pronotum, integument chagreened with punctures twice as large as eye facets and separated by approximately 2 punctured diameters, each puncture bearing a yellow-brown seta; interantennal distance (0.09–0.11 mm) (0.1 ± 0.009 mm, n = 4) less than the length of antennomere 1 (0.22–0.28 mm) (0.25 ± 0.0.21 mm, n = 4); eyes 1/2 as long as head in lateral view, longer (0.35–0.40 mm) (0.38 ± 0.024 mm, n = 4) than wide (0.20–0.24 mm) (0.21 ± 0.02 mm, n = 4); interocular distance (0.43–0.50 mm) (0.46 ± 0.029 mm, n = 4) twice as long as eye width; antennae long (2.50–3.09 mm) (2.07 ± 0.373 mm, n = 4), more than twice the length of pronotum; antennomere 1 (0.22–0.28 mm) (0.25 ± 0.0.21 mm, n = 4) longer than the next two combined, antennomere 3 cup-shaped, 4 (0.15–0.18 mm) (0.26 ± 0.046 mm, n = 4) shorter than the following antennomeres, 5 to 11 about equal in length (0.22–0.30 mm) (0.27 ± 0.057 mm, n = 4), 12 (terminal) (0.30–0.40) (0.36 ± 0.047 mm, n = 4), antennal rami lanceolate in lateral view, twice as long as the respective antennomere; terminal maxillary palpomere robust, securiform (0.22–0.35 mm) (0.29 ± 0.075 mm, n = 4), shorter than the preceding three combined; terminal labial palpomere spindle-shaped (0.12–0.14 mm) (0.13 ± 0.01 mm, n = 4), twice as long as preceding one (0.05–0.06 mm) (0.005 ± 0.458, n = 4). <bold><italic>Thorax</italic>.</bold> Pronotum longer (0.94–1.30 mm) (1.04 ± 0.173 mm, n = 4) than wide (0.87–1.04 mm) (0.94 ± 0.081 mm, n = 4) (Fig. <xref ref-type="fig" rid="F31">31D</xref>); integument chagreened, punctures twice as long as eye facets and separated by approximately 1 punctured diameter, each puncture bearing a yellow-brown seta, disc convex, weakly elevated dorsally forming a small depression in the basal part of each side, posterior margin curved with middle notch, sides almost straight, anterior and posterior angles rounded; mesosternal suture incomplete; scutellum with posterior margin rounded; each elytron 3.5 times as long (1.7–3.5 mm) (2.55 ± 0.741 mm, n = 4) as wide (0.48–1.0 mm) (0.74 ± 0.216 mm, n = 4), convex, without longitudinal costae, elytral apex rounded; hind wings with posterior radial vein (RP) length twice less than the length of MP1+2, radial cell closed, r3 vein present, r4 vein developed (reaching the radial cell), those of the anterior anal and posterior anal sectors, evident (Fig. <xref ref-type="fig" rid="F31">31E</xref>). Legs: tarsomere 1 of pro-, meso- and metathoracic legs is longer than 2. <bold><italic>Abdomen</italic>.</bold> Integument shiny, punctured, with long dense setae, sternite 7 with margin sinuate, sternite 8 with margin notched; aedeagus with three teeth at the inner apex of paramere (Fig. <xref ref-type="fig" rid="F31">31F–H</xref>).</p><fig id="F31" position="float" orientation="portrait"><object-id xmlns:xlink="http://www.w3.org/1999/xlink" content-type="doi" xlink:type="simple">10.3897/zookeys.1068.70295.figure31</object-id><object-id xmlns:xlink="http://www.w3.org/1999/xlink" content-type="arpha" xlink:type="simple">93B4FF45-BFA8-5FCB-9645-BFACA2EF2010</object-id><label>Figure 31.</label><caption><p><italic><tp:taxon-name><tp:taxon-name-part taxon-name-part-type="genus" reg="Cenophengus">Cenophengus</tp:taxon-name-part><tp:taxon-name-part taxon-name-part-type="species" reg="wittmeri">wittmeri</tp:taxon-name-part></tp:taxon-name></italic> Zaragoza-Caballero, 1984, male. Habitus: <bold>A</bold> dorsal <bold>B</bold> ventral <bold>C</bold> head dorsal <bold>D</bold> pronotum <bold>E</bold> hind wing. Wing venation: CR = Radial Cell; r3 = radial 3 vein; r4 = radial 4 vein; RP = Posterior Radial vein; MP1+2 = Posterior Median vein; CuA = Cubital vein; AA and AP = Anterior and Posterior Anal veins. Aedeagus: <bold>F</bold> dorsal view <bold>G</bold> lateral view <bold>H</bold> ventral view.</p></caption><graphic xmlns:xlink="http://www.w3.org/1999/xlink" xlink:href="zookeys-1068-073-g031.jpg" position="float" orientation="portrait" xlink:type="simple" id="oo_607312.jpg"><uri content-type="original_file" xlink:type="simple">https://binary.pensoft.net/fig/607312</uri></graphic></fig></tp:treatment-sec><tp:treatment-sec sec-type="Female and immatures" id="SECID0E5IDK"><title>Female and immatures.</title><p>Unknown.</p></tp:treatment-sec><tp:treatment-sec sec-type="distribution" id="SECID0EDJDK"><title>Distribution.</title><p>Mexico: Puebla, Hidalgo and Veracruz (Fig. <xref ref-type="fig" rid="F19">19</xref>).</p></tp:treatment-sec><tp:treatment-sec sec-type="material" id="SECID0ENJDK"><title>Additional material examined.</title><p>“MEXICO: Hidalgo, Tlanchinol/TiV-1, 1 a 22 - X -2011/ Cols. J. Márquez y J. Asiain” (1) | <named-content xmlns:xlink="http://www.w3.org/1999/xlink" content-type="dwc:institutional_code" xlink:type="simple">CNIN</named-content>; “MEXICO: Veracruz, Hwy. /131, Altotonga /7000´20 Aug. 1982 C &amp; / L.O’ Brien &amp; G. Wibmer “(1) | <named-content xmlns:xlink="http://www.w3.org/1999/xlink" content-type="dwc:institutional_code" xlink:type="simple">FSCA</named-content>.</p></tp:treatment-sec><tp:treatment-sec><!--Section generated to contain objects referenced in tp:taxon-treatment.--><fig id="F19" position="float" orientation="portrait"><object-id xmlns:xlink="http://www.w3.org/1999/xlink" content-type="doi" xlink:type="simple">10.3897/zookeys.1068.70295.figure19</object-id><object-id xmlns:xlink="http://www.w3.org/1999/xlink" content-type="arpha" xlink:type="simple">A2CBFC67-E872-54DB-9DC5-2FA1991B3050</object-id><label>Figure 19.</label><caption><p>Map of southern North America showing specimen localities for <italic><tp:taxon-name><tp:taxon-name-part taxon-name-part-type="genus" reg="Cenophengus">Cenophengus</tp:taxon-name-part></tp:taxon-name></italic> spp. (continued).</p></caption><graphic xmlns:xlink="http://www.w3.org/1999/xlink" xlink:href="zookeys-1068-073-g019.jpg" position="float" orientation="portrait" xlink:type="simple" id="oo_607300.jpg"><uri content-type="original_file" xlink:type="simple">https://binary.pensoft.net/fig/607300</uri></graphic></fig></tp:treatment-sec></tp:taxon-treatment>
