# Supplementary material for: Revision of the genus Cenophengus LeConte, 1881 (Coleoptera, Phengodidae), with the description of four new species, new geographic records and a new synonymy
Source: Zookeys. 2021 Nov 4;1068:73–148. doi: 10.3897/zookeys.1068.70295 (PMC8585861; doi:10.3897/zookeys.1068.70295)
Supplement: XML Treatment for Cenophengus xiinbali [file zookeys.1068.70295-treatment30.xml]

<!DOCTYPE tp:taxon-treatment
  PUBLIC "-//TaxonX//DTD Taxonomic Treatment Publishing DTD v0 20100105//EN" "tax-treatment-NSO.dtd">
<tp:taxon-treatment xmlns:tp="http://www.plazi.org/taxpub"><tp:treatment-meta><kwd-group><label>Taxon classification</label><kwd><named-content xmlns:xlink="http://www.w3.org/1999/xlink" content-type="kingdom">Animalia</named-content></kwd><kwd><named-content xmlns:xlink="http://www.w3.org/1999/xlink" content-type="order">Coleoptera</named-content></kwd><kwd><named-content xmlns:xlink="http://www.w3.org/1999/xlink" content-type="family">Phengodidae</named-content></kwd></kwd-group><mixed-citation publication-type="journal"><person-group><name><surname>Vega-Badillo</surname><given-names>Viridiana</given-names></name><name><surname>Morrone</surname><given-names>Juan J.</given-names></name><name><surname>Zaragoza-Caballero</surname><given-names>Santiago</given-names></name></person-group><article-title>Revision of the genus <italic><tp:taxon-name><tp:taxon-name-part taxon-name-part-type="genus" reg="Cenophengus">Cenophengus</tp:taxon-name-part></tp:taxon-name></italic> LeConte, 1881 (<tp:taxon-name><tp:taxon-name-part taxon-name-part-type="order">Coleoptera</tp:taxon-name-part></tp:taxon-name>, <tp:taxon-name><tp:taxon-name-part taxon-name-part-type="family">Phengodidae</tp:taxon-name-part></tp:taxon-name>), with the description of four new species, new geographic records and a new synonymy</article-title><source>Zookeys</source><day>04</day><month>11</month><year>2021</year><volume>1068</volume><fpage>73</fpage><lpage>148</lpage><pub-id pub-id-type="doi">10.3897/zookeys.1068.70295</pub-id></mixed-citation></tp:treatment-meta><tp:nomenclature><tp:taxon-name>
            <object-id xmlns:xlink="http://www.w3.org/1999/xlink" content-type="arpha" xlink:type="simple">1CA9E05F-8BC4-5364-BE33-C9A095523D7B</object-id>
            <tp:taxon-name-part taxon-name-part-type="genus" reg="Cenophengus">Cenophengus</tp:taxon-name-part>
            <tp:taxon-name-part taxon-name-part-type="species" reg="xiinbali">xiinbali</tp:taxon-name-part>
          </tp:taxon-name><tp:taxon-authority>Vega-Badillo et al. 2021</tp:taxon-authority><xref ref-type="fig" rid="F32">Fig. 32A–H</xref><tp:nomenclature-citation-list><tp:nomenclature-citation><tp:taxon-name>
                <tp:taxon-name-part taxon-name-part-type="genus" reg="Cenophengus">Cenophengus</tp:taxon-name-part>
                <tp:taxon-name-part taxon-name-part-type="species" reg="xiinbali">xiinbali</tp:taxon-name-part>
              </tp:taxon-name><comment><xref ref-type="bibr" rid="B9">Vega-Badillo et al. 2021a</xref>: 233.</comment></tp:nomenclature-citation></tp:nomenclature-citation-list></tp:nomenclature><tp:treatment-sec sec-type="type locality" id="SECID0EWLDK"><title>Type locality.</title><p>Puerta Parada, Guatemala.</p></tp:treatment-sec><tp:treatment-sec sec-type="type material" id="SECID0E2LDK"><title>Type material examined.</title><p><bold><italic>Holotype</italic></bold> ♂: “Guatemala: Guatemala Dept. / Puerta Parada km 14.5 carr. a / El Salvador 1840 m alt. / 8-15/VI/2013 Col. J.C Schuster” | <named-content xmlns:xlink="http://www.w3.org/1999/xlink" content-type="dwc:institutional_code" xlink:type="simple">CNIN</named-content>. <bold><italic>Paratype</italic></bold> ♂: same data | <named-content xmlns:xlink="http://www.w3.org/1999/xlink" content-type="dwc:institutional_code" xlink:type="simple">CNIN</named-content>.</p></tp:treatment-sec><tp:treatment-sec sec-type="remarks" id="SECID0ETMDK"><title>Remarks.</title><p><italic><tp:taxon-name><tp:taxon-name-part taxon-name-part-type="genus" reg="Cenophengus">Cenophengus</tp:taxon-name-part><tp:taxon-name-part taxon-name-part-type="species" reg="xiinbali">xiinbali</tp:taxon-name-part></tp:taxon-name></italic> is morphologically similar to <italic><tp:taxon-name><tp:taxon-name-part taxon-name-part-type="genus" reg="Cenophengus">C.</tp:taxon-name-part><tp:taxon-name-part taxon-name-part-type="species" reg="longicollis">longicollis</tp:taxon-name-part></tp:taxon-name></italic>, but can be distinguished by the interocular distance and terminal maxillary palpomere. In <italic><tp:taxon-name><tp:taxon-name-part taxon-name-part-type="genus" reg="Cenophengus">C.</tp:taxon-name-part><tp:taxon-name-part taxon-name-part-type="species" reg="xiinbali">xiinbali</tp:taxon-name-part></tp:taxon-name></italic>, the interocular distance is 3.5 times eye width, whereas in <italic><tp:taxon-name><tp:taxon-name-part taxon-name-part-type="genus" reg="Cenophengus">C.</tp:taxon-name-part><tp:taxon-name-part taxon-name-part-type="species" reg="longicollis">longicollis</tp:taxon-name-part></tp:taxon-name></italic>, it is 3 times longer. The terminal maxillary palpomere is as long as the preceding three combined in <italic><tp:taxon-name><tp:taxon-name-part taxon-name-part-type="genus" reg="Cenophengus">C.</tp:taxon-name-part><tp:taxon-name-part taxon-name-part-type="species" reg="xiinbali">xiinbali</tp:taxon-name-part></tp:taxon-name></italic>, whereas in <italic><tp:taxon-name><tp:taxon-name-part taxon-name-part-type="genus" reg="Cenophengus">C.</tp:taxon-name-part><tp:taxon-name-part taxon-name-part-type="species" reg="longicollis">longicollis</tp:taxon-name-part></tp:taxon-name></italic>, it is longer than the preceding three combined.</p></tp:treatment-sec><tp:treatment-sec sec-type="diagnosis" id="SECID0E2ODK"><title>Diagnosis.</title><p>Integument chagreened, antennae long, more than twice the length of pronotum, antennal rami twice as long as the respective antennomere, terminal maxillary palpomere as long as the preceding three combined and each elytron 4.1 times as long as wide; aedeagus with three teeth at the inner apex of paramere.</p></tp:treatment-sec><tp:treatment-sec sec-type="redescription" id="SECID0EAPDK"><title>Redescription.</title><p><bold>Male.</bold> Body length 8.15–8.30 mm, maximum body width 0.90–0.93 mm (pronotum). Body brown, except for pronotum, legs and two last abdominal segments orange (Fig. <xref ref-type="fig" rid="F32">32A, B</xref>). <bold><italic>Head</italic>.</bold> Wider (0.80–81 mm) (0.80 ± 0.007 mm, n = 2) than long (0.72–0.73 mm) (0.725 ± 0.007 mm, n = 2) (Fig. <xref ref-type="fig" rid="F32">32C</xref>), at eye level, less than the pronotum, integument chagreened, punctures 3 times as long as eye facets and separated by approximately 0.2 punctured diameters, each puncture bearing a yellow-brown seta; interantennal distance (0.10–0.12 mm) (0.11 ± 0.014 mm, n = 2) wider than the length of antennomere 1 (0.17–0.20 mm) (0.18 ± 0.21 mm, n = 2); eyes 1/2 as long as head in lateral view , longer (0.31–0.33 mm) (0.32 ± 0.014 mm, n = 2) than wide (0.13–0.15 mm) (0.14 ± 0.014 mm, n = 2); interocular distance (0.50–0.55 mm) (0.525 ± 0.035 mm, n = 2) 3.5 times eye width; antennae long (2.21–2.30 mm) (2.25 ± 0.056 mm, n = 2), more than twice the length of pronotum; antennomere 1 (0.17–0.20 mm) (0.18 ± 0.21 mm, n = 2) longer than the next two combined, antennomere 3 cup-shaped, 4 (0.14–0.16 mm) (0.15 ± 0.014 mm, n = 2), shorter than the following antennomeres, 5 to 11 about equal in length (0.20–0.22 mm) (0.21 ± 0.014 mm, n = 2), 12 (terminal) (0.25–0.30 mm) (0.27 ± 0.035 mm, n = 2), antennal rami lanceolate in lateral view, twice as long as the respective antennomere; terminal maxillary palpomere robust, securiform (0.30–0.33 mm) (0.31 ± 0.021 mm, n = 2), as long as the preceding three combined; terminal labial palpomere spindle-shaped (0.06–0.07 mm) (0.065 ± 0.007, n = 2), 3 times as long as the preceding one (0.02–0.03 mm) (0.25 ± 0.007, n = 2). <bold><italic>Thorax</italic>.</bold> Pronotum longer (1.14–1.15 mm) 1.45 ± 0.007 mm, n = 2) than wide (0.90–0.93 mm) (0.915 ± 0.021 mm, n = 2) (Fig. <xref ref-type="fig" rid="F32">32D</xref>); integument chagreened, punctures 3 times as long as eye facets and separated by approximately 2 punctured diameters, each puncture bearing a yellow-brown seta, disc convex, weakly elevated dorsally, forming a small depression in the basal part of each side, posterior margin almost straight with middle notch, sides almost straight, anterior angles rounded and posterior angles acute; mesosternal suture complete; scutellum with posterior margin rounded; each elytron 4.1 times as long (2.32–2.68 mm) (2.5 ± 0.254 mm, n = 2) as wide (0.62–0.64 mm) (0.63 ± 0.014 mm, n = 2), convex, without longitudinal costae, elytral apex rounded; hind wings with posterior radial vein (RP) length 3.2 times less than the length of MP1+2, radial cell closed, r3 vein absent, r4 vein reduced (not reaching the RP or the radial cell), those of the anterior anal and posterior anal sectors, evident (Fig. <xref ref-type="fig" rid="F32">32E</xref>). Legs: tarsomeres 1 and 2 of the prothoracic legs with a similar length and tarsomere 1 of meso- and metathoracic legs is longer than 2. <bold><italic>Abdomen</italic>.</bold> Integument shiny, punctured, with long dense setae, sternite 7 with margin sinuate, sternite 8 with margin notched; aedeagus with three teeth at the inner apex of paramere (Fig. <xref ref-type="fig" rid="F32">32F–H</xref>).</p><fig id="F32" position="float" orientation="portrait"><object-id xmlns:xlink="http://www.w3.org/1999/xlink" content-type="doi" xlink:type="simple">10.3897/zookeys.1068.70295.figure32</object-id><object-id xmlns:xlink="http://www.w3.org/1999/xlink" content-type="arpha" xlink:type="simple">0DEC23C2-F804-5567-B7A4-78FBA7C8C687</object-id><label>Figure 32.</label><caption><p><italic><tp:taxon-name><tp:taxon-name-part taxon-name-part-type="genus" reg="Cenophengus">Cenophengus</tp:taxon-name-part><tp:taxon-name-part taxon-name-part-type="species" reg="xiinbali">xiinbali</tp:taxon-name-part></tp:taxon-name></italic> Vega-Badillo et al. 2021, male. Habitus: <bold>A</bold> dorsal <bold>B</bold> ventral <bold>C</bold> head dorsal <bold>D</bold> pronotum <bold>E</bold> hind wing. Wing venation: CR = Radial Cell; r4 = radial 4 vein; RP = Posterior Radial vein; MP1+2 = Posterior Median vein; CuA = Cubital vein; AA and AP = Anterior and Posterior Anal veins. Aedeagus: <bold>F</bold> dorsal view <bold>G</bold> lateral view <bold>H</bold> ventral view.</p></caption><graphic xmlns:xlink="http://www.w3.org/1999/xlink" xlink:href="zookeys-1068-073-g032.jpg" position="float" orientation="portrait" xlink:type="simple" id="oo_607313.jpg"><uri content-type="original_file" xlink:type="simple">https://binary.pensoft.net/fig/607313</uri></graphic></fig></tp:treatment-sec><tp:treatment-sec sec-type="Female and immatures" id="SECID0EQRDK"><title>Female and immatures.</title><p>Unknown.</p></tp:treatment-sec><tp:treatment-sec sec-type="distribution" id="SECID0EVRDK"><title>Distribution.</title><p>Guatemala: Puerta Parada (Fig. <xref ref-type="fig" rid="F19">19</xref>).</p></tp:treatment-sec><tp:treatment-sec><!--Section generated to contain objects referenced in tp:taxon-treatment.--><fig id="F19" position="float" orientation="portrait"><object-id xmlns:xlink="http://www.w3.org/1999/xlink" content-type="doi" xlink:type="simple">10.3897/zookeys.1068.70295.figure19</object-id><object-id xmlns:xlink="http://www.w3.org/1999/xlink" content-type="arpha" xlink:type="simple">A2CBFC67-E872-54DB-9DC5-2FA1991B3050</object-id><label>Figure 19.</label><caption><p>Map of southern North America showing specimen localities for <italic><tp:taxon-name><tp:taxon-name-part taxon-name-part-type="genus" reg="Cenophengus">Cenophengus</tp:taxon-name-part></tp:taxon-name></italic> spp. (continued).</p></caption><graphic xmlns:xlink="http://www.w3.org/1999/xlink" xlink:href="zookeys-1068-073-g019.jpg" position="float" orientation="portrait" xlink:type="simple" id="oo_607300.jpg"><uri content-type="original_file" xlink:type="simple">https://binary.pensoft.net/fig/607300</uri></graphic></fig></tp:treatment-sec><ref-list><ref id="B9"><mixed-citation xmlns:xlink="http://www.w3.org/1999/xlink" xlink:type="simple"><person-group><name name-style="western"><surname>Vega-Badillo</surname><given-names>V</given-names></name><name name-style="western"><surname>Zaragoza-Caballero</surname><given-names>S</given-names></name><name name-style="western"><surname>Ríos-Ibarra</surname><given-names>JJ</given-names></name></person-group> (<year>2021a</year>) <article-title>New species of the genus <italic><tp:taxon-name><tp:taxon-name-part taxon-name-part-type="genus">Cenophengus</tp:taxon-name-part></tp:taxon-name></italic> LeConte 1881 (<tp:taxon-name><tp:taxon-name-part taxon-name-part-type="order">Coleoptera</tp:taxon-name-part></tp:taxon-name>; <tp:taxon-name><tp:taxon-name-part taxon-name-part-type="family">Phengodidae</tp:taxon-name-part></tp:taxon-name>) from Mexico and Guatemala.</article-title><source>Zootaxa</source><volume>5023</volume>(<issue>2</issue>): <fpage>223</fpage>–<lpage>238</lpage>. <ext-link xlink:type="simple" ext-link-type="doi" xlink:href="10.11646/zootaxa.5023.2.3">https://doi.org/10.11646/zootaxa.5023.2.3</ext-link></mixed-citation></ref></ref-list></tp:taxon-treatment>
