# Supplementary material for: Revision of the genus Cenophengus LeConte, 1881 (Coleoptera, Phengodidae), with the description of four new species, new geographic records and a new synonymy
Source: Zookeys. 2021 Nov 4;1068:73–148. doi: 10.3897/zookeys.1068.70295 (PMC8585861; doi:10.3897/zookeys.1068.70295)
Supplement: XML Treatment for Cenophengus zuritai [file zookeys.1068.70295-treatment31.xml]

<!DOCTYPE tp:taxon-treatment
  PUBLIC "-//TaxonX//DTD Taxonomic Treatment Publishing DTD v0 20100105//EN" "tax-treatment-NSO.dtd">
<tp:taxon-treatment xmlns:tp="http://www.plazi.org/taxpub"><tp:treatment-meta><kwd-group><label>Taxon classification</label><kwd><named-content xmlns:xlink="http://www.w3.org/1999/xlink" content-type="kingdom">Animalia</named-content></kwd><kwd><named-content xmlns:xlink="http://www.w3.org/1999/xlink" content-type="order">Coleoptera</named-content></kwd><kwd><named-content xmlns:xlink="http://www.w3.org/1999/xlink" content-type="family">Phengodidae</named-content></kwd></kwd-group><mixed-citation publication-type="journal"><person-group><name><surname>Vega-Badillo</surname><given-names>Viridiana</given-names></name><name><surname>Morrone</surname><given-names>Juan J.</given-names></name><name><surname>Zaragoza-Caballero</surname><given-names>Santiago</given-names></name></person-group><article-title>Revision of the genus <italic><tp:taxon-name><tp:taxon-name-part taxon-name-part-type="genus" reg="Cenophengus">Cenophengus</tp:taxon-name-part></tp:taxon-name></italic> LeConte, 1881 (<tp:taxon-name><tp:taxon-name-part taxon-name-part-type="order">Coleoptera</tp:taxon-name-part></tp:taxon-name>, <tp:taxon-name><tp:taxon-name-part taxon-name-part-type="family">Phengodidae</tp:taxon-name-part></tp:taxon-name>), with the description of four new species, new geographic records and a new synonymy</article-title><source>Zookeys</source><day>04</day><month>11</month><year>2021</year><volume>1068</volume><fpage>73</fpage><lpage>148</lpage><pub-id pub-id-type="doi">10.3897/zookeys.1068.70295</pub-id></mixed-citation></tp:treatment-meta><tp:nomenclature><tp:taxon-name>
            <object-id xmlns:xlink="http://www.w3.org/1999/xlink" content-type="arpha" xlink:type="simple">6DFFF2DB-8025-51A9-BF43-924CE28D9E51</object-id>
            <tp:taxon-name-part taxon-name-part-type="genus" reg="Cenophengus">Cenophengus</tp:taxon-name-part>
            <tp:taxon-name-part taxon-name-part-type="species" reg="zuritai">zuritai</tp:taxon-name-part>
            <object-id xmlns:xlink="http://www.w3.org/1999/xlink" content-type="zoobank" xlink:type="simple">http://zoobank.org/D2470925-DD08-4C4F-B97C-E736CD50185B</object-id>
          </tp:taxon-name><tp:taxon-authority>Vega-Badillo, Morrone &amp; Zaragoza-Caballero</tp:taxon-authority><tp:taxon-status xmlns:xlink="http://www.w3.org/1999/xlink" xlink:type="simple">sp. nov.</tp:taxon-status><xref ref-type="fig" rid="F33">Fig. 33A–H</xref></tp:nomenclature><tp:treatment-sec sec-type="type locality" id="SECID0EMTDK"><title>Type locality.</title><p>Cartago, Costa Rica.</p></tp:treatment-sec><tp:treatment-sec sec-type="type material" id="SECID0ERTDK"><title>Type material examined.</title><p><bold><italic>Holotype</italic></bold> ♂: “COSTA RICA: Cartago/ 4 km NE Canon Genesis II/<named-content xmlns:xlink="http://www.w3.org/1999/xlink" content-type="dwc:verbatimCoordinates" xlink:type="simple"><named-content content-type="geo-json" specific-use="{&#34;type&#34;:&#34;Point&#34;,&#34;coordinates&#34;:[-83.916000,9.761000]}" id="NCID0E6TDK" xlink:type="simple">9.761°N, 83.916°W</named-content></named-content>/ FEB-MAR 1993, 2350 m/S.&amp; P. Friedman. Malaise” “From the Michael Ivie Collection” |. <bold><italic>Paratype</italic></bold> ♂: “COSTA RICA: Cartago / 4 km NE Canon Genesis II/ <named-content xmlns:xlink="http://www.w3.org/1999/xlink" content-type="dwc:verbatimCoordinates" xlink:type="simple"><named-content content-type="geo-json" specific-use="{&#34;type&#34;:&#34;Point&#34;,&#34;coordinates&#34;:[-83.916000,9.761000]}" id="NCID0EKUDK" xlink:type="simple">9.761°N, 83.916°W</named-content></named-content>/ FEB-MAR 1993, 2350 m/ S.&amp; P. Friedman. Malaise” “From the Michael Ivie Collection” (2) | <named-content xmlns:xlink="http://www.w3.org/1999/xlink" content-type="dwc:institutional_code" xlink:type="simple">NMNH</named-content>.</p></tp:treatment-sec><tp:treatment-sec sec-type="remarks" id="SECID0EUUDK"><title>Remarks.</title><p><italic><tp:taxon-name><tp:taxon-name-part taxon-name-part-type="genus" reg="Cenophengus">Cenophengus</tp:taxon-name-part><tp:taxon-name-part taxon-name-part-type="species" reg="zuritai">zuritai</tp:taxon-name-part></tp:taxon-name></italic> is morphologically similar to <italic><tp:taxon-name><tp:taxon-name-part taxon-name-part-type="genus" reg="Cenophengus">C.</tp:taxon-name-part><tp:taxon-name-part taxon-name-part-type="species" reg="xiinbali">xiinbali</tp:taxon-name-part></tp:taxon-name></italic>, but can be distinguished by the interocular distance and terminal maxillary palpomere. In <italic><tp:taxon-name><tp:taxon-name-part taxon-name-part-type="genus" reg="Cenophengus">C.</tp:taxon-name-part><tp:taxon-name-part taxon-name-part-type="species" reg="zuritai">zuritai</tp:taxon-name-part></tp:taxon-name></italic>, the interocular distance is 3 times eye width, whereas in <italic><tp:taxon-name><tp:taxon-name-part taxon-name-part-type="genus" reg="Cenophengus">C.</tp:taxon-name-part><tp:taxon-name-part taxon-name-part-type="species" reg="xiinbali">xiinbali</tp:taxon-name-part></tp:taxon-name></italic>, it is 2.5 times longer. The terminal maxillary palpomere is shorter than the preceding three combined in <italic><tp:taxon-name><tp:taxon-name-part taxon-name-part-type="genus" reg="Cenophengus">C.</tp:taxon-name-part><tp:taxon-name-part taxon-name-part-type="species" reg="zuritai">zuritai</tp:taxon-name-part></tp:taxon-name></italic>, whereas in <italic><tp:taxon-name><tp:taxon-name-part taxon-name-part-type="genus" reg="Cenophengus">C.</tp:taxon-name-part><tp:taxon-name-part taxon-name-part-type="species" reg="xiinbali">xiinbali</tp:taxon-name-part></tp:taxon-name></italic>, it is as long as the preceding three combined.</p></tp:treatment-sec><tp:treatment-sec sec-type="diagnosis" id="SECID0E3WDK"><title>Diagnosis.</title><p>Head orange-brown, pronotum orange, integument chagreened, head a little wider than the pronotum, antennae long, more than twice the length of pronotum; antennal rami 1.5 times the respective antennomere, terminal maxillary palpomere shorter than the preceding three combined and each elytron 1.8 times as long as wide; aedeagus with one spine at the inner apex of paramere.</p></tp:treatment-sec><tp:treatment-sec sec-type="description" id="SECID0EBXDK"><title>Description.</title><p><bold>Male.</bold> Body length 8.50–8.70 mm, maximum body width 0.86–0.88 mm (pronotum). Head orange-brown; antennae black to brown, pronotum orange; legs yellow to brown and two last sternites yellowish-coloured (Fig. <xref ref-type="fig" rid="F33">33A, B</xref>). <bold><italic>Head</italic>.</bold> Wider (0.90–1.10 mm) (1.0 ± 0.1 mm, n = 3) than long (0.65–0.67 mm) (0.65 ± 0.011 mm, n = 3) (Fig. <xref ref-type="fig" rid="F33">33C</xref>), at eye level, a little wider than the pronotum, integument chagreened, punctures twice as long as eye facets and separated by approximately 0.5 punctured diameters, each puncture bearing a yellow-brown seta; interantennal distance (0.09–0.10 mm) (0.093 ± 0.005 mm, n = 3) wider than the length of antennomere 1 (0.19–0.20 mm) (0.196 ± 0.005 mm, n = 3); eyes 1/2 as long as head in lateral view, longer (0.33–0.35 mm) (0.343 ± 0.011 mm, n = 3) than wide (0.19–0.21 mm) (0.20 ± 0.1 mm, n = 3); interocular distance (0.60–0.63 mm) (0.613 ± 0.015 mm, n = 3) 3 times eye width; antennae long (2.40–2.48 mm) (2.426 ± 0.046 mm, n = 3) more than twice the length of pronotum; antennomere 1 (0.19–0.20 mm) (0.196 ± 0.005 mm, n = 3) longer than next two combined, antennomere 3 cup-shaped, 4 to 11 about equal in length (0.22–0.23 mm) (0.223 ± 0.005 mm, n = 3), 12 (terminal) (0.27–0.28 mm) (0.273 ± 0.005 mm, n = 3), antennal rami lanceolate in lateral view, 1.5 times the respective antennomere; terminal maxillary palpomere robust, securiform (0.30–0.33 mm) (0.31 ± 0.017 mm, n = 3), shorter than the preceding three combined; terminal labial palpomere spindle-shaped (0.10–0.11 mm) (0.103 ± 0.005 mm, n = 3), twice as long as the preceding one (0.05–0.06 mm) (0.053 ± 0.005 mm, n = 3). <bold><italic>Thorax</italic>.</bold> Pronotum longer (1.10–1.15 mm) (1.116 ± 0.028 mm, n = 3) than wide (0.86–0.88 mm) (0.866 ± 0.011 mm, n = 3) (Fig. <xref ref-type="fig" rid="F33">33D</xref>); integument chagreened, punctures twice as long as eye facets and separated by approximately 1 punctured diameter, each puncture bearing a yellow-brown seta, disc convex, weakly elevated dorsally, forming a small depression in the basal part of each side, posterior margin and sides almost straight, anterior and posterior angles rounded; mesosternal suture complete; scutellum with posterior margin rounded; each elytron 1.8 times as long (2.8–3.0 mm) (2.86 ± 0.115 mm, n = 3) as wide (1.50–1.70 mm) (1.56 ± 0.115 mm, n = 3), convex, without longitudinal costae, elytral apex rounded; hind wings with posterior radial vein (RP) length 3.8 times less than the length of MP1+2, radial cell closed, r3 vein absent, r4 vein reduced (not reaching the RP or the radial cell), those of the anterior anal and posterior anal sectors, evident (Fig. <xref ref-type="fig" rid="F33">33E</xref>). Legs: tarsomeres 1 and 2 of pro- and mesothoracic legs with a similar length, tarsomere 1 of meathoracic legs is longer than 2. <bold><italic>Abdomen</italic>.</bold> Integument shiny, punctured, with long dense setae, sternite 7 with margin sinuate, sternite 8 with margin notched; aedeagus with one spine at the inner apex of paramere (Fig. <xref ref-type="fig" rid="F33">33F–H</xref>).</p><fig id="F33" position="float" orientation="portrait"><object-id xmlns:xlink="http://www.w3.org/1999/xlink" content-type="doi" xlink:type="simple">10.3897/zookeys.1068.70295.figure33</object-id><object-id xmlns:xlink="http://www.w3.org/1999/xlink" content-type="arpha" xlink:type="simple">43903469-4F5D-5493-B5EF-024EC4D5F280</object-id><label>Figure 33.</label><caption><p><italic><tp:taxon-name><tp:taxon-name-part taxon-name-part-type="genus" reg="Cenophengus">Cenophengus</tp:taxon-name-part><tp:taxon-name-part taxon-name-part-type="species" reg="zuritai">zuritai</tp:taxon-name-part></tp:taxon-name></italic> Vega-Badillo, Morrone &amp; Zaragoza-Caballero, sp. nov., male. Habitus: <bold>A</bold> dorsal <bold>B</bold> ventral <bold>C</bold> head dorsal <bold>D</bold> pronotum <bold>E</bold> hind wing. Wing venation: CR = Radial Cell; r4 = radial 4 vein; RP = Posterior Radial vein; MP1+2 = Posterior Median vein; CuA = Cubital vein; AA and AP = Anterior and Posterior Anal veins. Aedeagus: <bold>F</bold> dorsal view <bold>G</bold> lateral view <bold>H</bold> ventral view.</p></caption><graphic xmlns:xlink="http://www.w3.org/1999/xlink" xlink:href="zookeys-1068-073-g033.jpg" position="float" orientation="portrait" xlink:type="simple" id="oo_607314.jpg"><uri content-type="original_file" xlink:type="simple">https://binary.pensoft.net/fig/607314</uri></graphic></fig></tp:treatment-sec><tp:treatment-sec sec-type="Female and immatures" id="SECID0ERZDK"><title>Female and immatures.</title><p>Unknown.</p></tp:treatment-sec><tp:treatment-sec sec-type="distribution" id="SECID0EWZDK"><title>Distribution.</title><p>Costa Rica: Cartago (Fig. <xref ref-type="fig" rid="F19">19</xref>).</p></tp:treatment-sec><tp:treatment-sec sec-type="etymology" id="SECID0EA1DK"><title>Etymology.</title><p>Species dedicated to our dear friend and colleague Dr. Martín Leonel Zurita García, entomologist who dedicated his life to the study of beetles.</p></tp:treatment-sec><tp:treatment-sec><!--Section generated to contain objects referenced in tp:taxon-treatment.--><fig id="F19" position="float" orientation="portrait"><object-id xmlns:xlink="http://www.w3.org/1999/xlink" content-type="doi" xlink:type="simple">10.3897/zookeys.1068.70295.figure19</object-id><object-id xmlns:xlink="http://www.w3.org/1999/xlink" content-type="arpha" xlink:type="simple">A2CBFC67-E872-54DB-9DC5-2FA1991B3050</object-id><label>Figure 19.</label><caption><p>Map of southern North America showing specimen localities for <italic><tp:taxon-name><tp:taxon-name-part taxon-name-part-type="genus" reg="Cenophengus">Cenophengus</tp:taxon-name-part></tp:taxon-name></italic> spp. (continued).</p></caption><graphic xmlns:xlink="http://www.w3.org/1999/xlink" xlink:href="zookeys-1068-073-g019.jpg" position="float" orientation="portrait" xlink:type="simple" id="oo_607300.jpg"><uri content-type="original_file" xlink:type="simple">https://binary.pensoft.net/fig/607300</uri></graphic></fig></tp:treatment-sec></tp:taxon-treatment>
